# Supplementary material for: Inferring Genes and Biological Functions That Are Sensitive to the Severity of Toxicity Symptoms
Source: Int J Mol Sci. 2017 Apr 2;18(4):755. doi: 10.3390/ijms18040755 (PMC5412340; doi:10.3390/ijms18040755)
Supplement: Supplementary file 1 [file ijms-18-00755-s001.zip › Table S1.xlsx]

## Sheet: Necrosis
sLDA	ANOVA	t-test
1367973_at	1367973_at	1367973_at
1387060_at	1387060_at	1387060_at
1368187_at	1371785_at	1388986_at
1387316_at	1388986_at	1371785_at
1374493_at	1369268_at	1369268_at
1369921_at	1395557_at	1395557_at
1385132_at	1381533_at	1390659_at
1368905_at	1390659_at	1369029_at
1387655_at	1375043_at	1368482_at
1371785_at	1371537_at	1368391_at
1370694_at	1369029_at	1389409_at
1375213_at	1370177_at	1373035_at
1388618_at	1383906_at	1381533_at
1390532_at	1370174_at	1367712_at
1367729_at	1373035_at	1371537_at
1388301_at	1370314_at	1370177_at
1369698_at	1368391_at	1383906_at
1378301_at	1385641_at	1385641_at
1387643_at	1368482_at	1370174_at
1379107_at	1389409_at	1393643_at
1387759_s_at	1368813_at	1370083_at
1384244_at	1387269_s_at	1368072_at
1376178_at	1387306_a_at	1370314_at
1387306_a_at	1368072_at	1383401_at
1384687_at	1367712_at	1373164_at
1389020_at	1371583_at	1375951_at
1370361_at	1387788_at	1368813_at
1377114_at	1386994_at	1372564_at
1390281_a_at	1387343_at	1371583_at
1373150_at	1375951_at	1387343_at
1370269_at	1370083_at	1387269_s_at
1369440_at	1393643_at	1372064_at

## Sheet: Hypertrophy
sLDA	ANOVA	t-test
1368905_at	1393894_at	1383165_at
1369440_at	1378100_at	1378100_at
1369921_at	1369161_at	1369161_at
1368161_a_at	1383165_at	1375900_at
1371076_at	1375900_at	1368321_at
1398345_at	1369698_at	1371942_at
1367729_at	1371942_at	1395399_at
1373963_at	1368321_at	1393894_at
1374849_at	1387083_at	1371534_at
1371089_at	1369111_at	1379076_at
1386870_at	1368607_at	1396179_at
1388618_at	1372297_at	1381816_at
1393894_at	1372599_at	1387083_at
1371349_at	1395399_at	1386946_at
1383472_at	1371534_at	1372271_at
1374493_at	1372006_at	1369698_at
1376099_at	1372132_at	1372006_at
1386917_at	1391450_at	1390381_at
1370172_at	1379076_at	1390430_at
1393360_at	1372271_at	1390873_at
1369698_at	1396179_at	1374105_at
1372440_at	1372685_at	1372685_at
1367887_at	1381816_at	1372599_at
1368121_at	1370959_at	1372132_at
1379371_at	1386946_at	1391450_at
1381759_at	1371076_at	1389156_at
1390281_a_at	1369455_at	1368607_at
1389600_at	1389156_at	1371076_at
1367973_at	1389852_at	1376974_at
1387659_at	1387123_at	1380911_at
1373544_at	1368306_at	1388132_at
1368731_at	1387910_at	1370541_at

## Sheet: Infiltration
sLDA	ANOVA	t-test
1369440_at	1371537_at	1389210_at
1367973_at	1389210_at	1372064_at
1368905_at	1369931_at	1387952_a_at
1369921_at	1372064_at	1369931_at
1397468_at	1387952_a_at	1367574_at
1370613_s_at	1367574_at	1371537_at
1398345_at	1388335_at	1388335_at
1374493_at	1368207_at	1375170_at
1374849_at	1375170_at	1390659_at
1373400_at	1368187_at	1371575_at
1390281_a_at	1390659_at	1368207_at
1367729_at	1371575_at	1368921_a_at
1372156_at	1368921_a_at	1368187_at
1372440_at	1372897_at	1368530_at
1371089_at	1367584_at	1368948_at
1371785_at	1368530_at	1392785_at
1368121_at	1367846_at	1367973_at
1373963_at	1368948_at	1367846_at
1367632_at	1367973_at	1383863_at
1393360_at	1392785_at	1367584_at
1381759_at	1383863_at	1383786_at
1368731_at	1386925_at	1388762_at
1384115_at	1383786_at	1386925_at
1388583_at	1370083_at	1370083_at
1376099_at	1368450_at	1367844_at
1386917_at	1372459_at	1372897_at
1371817_at	1367844_at	1372459_at
1372701_at	1388762_at	1374948_at
1391433_at	1371659_at	1368808_at
1370301_at	1370875_at	1390866_at
1377497_at	1380909_at	1370875_at
1368187_at	1390866_at	1368809_at

## Sheet: Change
sLDA	ANOVA	t-test
1368905_at	1369111_at	1369791_at
1398345_at	1390172_at	1387630_at
1369440_at	1368253_at	1368646_at
1390281_a_at	1387655_at	1381574_at
1374849_at	1387273_at	1379932_at
1374493_at	1369381_a_at	1396076_at
1367729_at	1371358_at	1379592_at
1369921_at	1376102_at	1378029_at
1367973_at	1386466_at	1371549_at
1381759_at	1367885_at	1379900_at
1371785_at	1387015_at	1371076_at
1367632_at	1381574_at	1368814_at
1372440_at	1367857_at	1376683_at
1387316_at	1369671_at	1371483_at
1386894_at	1373686_at	1376785_at
1376099_at	1369799_at	1389169_at
1373150_at	1388583_at	1398829_at
1386917_at	1370939_at	1387655_at
1370613_s_at	1392604_at	1379627_at
1388618_at	1371483_at	1393079_at
1373963_at	1393162_at	1369854_a_at
1371817_at	1367994_at	1376572_a_at
1389020_at	1371266_at	1385690_at
1371089_at	1386904_a_at	1368769_at
1388583_at	1368387_at	1383498_at
1384244_at	1387203_at	1373079_at
1373400_at	1383666_at	1367857_at
1393360_at	1387234_at	1376731_at
1367659_s_at	1388153_at	1369734_at
1371615_at	1398282_at	1371037_at
1384115_at	1373674_at	1369626_at
1367577_at	1392988_at	1369558_at
