# Supplementary material for: Inferring Genes and Biological Functions That Are Sensitive to the Severity of Toxicity Symptoms
Source: Int J Mol Sci. 2017 Apr 2;18(4):755. doi: 10.3390/ijms18040755 (PMC5412340; doi:10.3390/ijms18040755)
Supplement: Supplementary file 1 [file ijms-18-00755-s001.zip › Table S2.xlsx]

## Sheet: Necrosis_sLDA
Category	Term	Count	%	PValue	Genes	List Total	Pop Hits	Pop Total	Fold Enrichment
GOTERM_BP_FAT	GO:0010033~response to organic substance	11	36.6667	1.86139e-06	1376178_AT, 1368905_AT, 1370269_AT, 1387655_AT, 1375213_AT, 1387759_S_AT, 1387306_A_AT, 1367973_AT, 1369921_AT, 1388301_AT, 1369698_AT	23	928	12092	6.23182
GOTERM_BP_FAT	GO:0009719~response to endogenous stimulus	8	26.6667	4.72982e-05	1376178_AT, 1387655_AT, 1375213_AT, 1387759_S_AT, 1387306_A_AT, 1367973_AT, 1369921_AT, 1369698_AT	23	573	12092	7.34016
GOTERM_BP_FAT	GO:0042537~benzene and derivative metabolic process	3	10	8.78951e-05	1370269_AT, 1387759_S_AT, 1369921_AT	23	8	12092	197.152
GOTERM_BP_FAT	GO:0009725~response to hormone stimulus	7	23.3333	0.000228796	1387655_AT, 1375213_AT, 1387759_S_AT, 1387306_A_AT, 1367973_AT, 1369921_AT, 1369698_AT	23	510	12092	7.21603
GOTERM_BP_FAT	GO:0042493~response to drug	6	20	0.000252829	1376178_AT, 1370269_AT, 1387759_S_AT, 1369440_AT, 1367973_AT, 1369698_AT	23	327	12092	9.64659
GOTERM_BP_FAT	GO:0007584~response to nutrient	5	16.6667	0.000470358	1376178_AT, 1370269_AT, 1387759_S_AT, 1369440_AT, 1367973_AT	23	206	12092	12.7607
GOTERM_BP_FAT	GO:0006805~xenobiotic metabolic process	3	10	0.000851248	1370269_AT, 1387759_S_AT, 1369921_AT	23	24	12092	65.7174
GOTERM_BP_FAT	GO:0009410~response to xenobiotic stimulus	3	10	0.00107899	1370269_AT, 1387759_S_AT, 1369921_AT	23	27	12092	58.4155
GOTERM_MF_FAT	GO:0008009~chemokine activity	3	10	0.00141025	1387655_AT, 1387316_AT, 1367973_AT	22	32	11963	50.9787
GOTERM_MF_FAT	GO:0042379~chemokine receptor binding	3	10	0.00149965	1387655_AT, 1387316_AT, 1367973_AT	22	33	11963	49.4339
GOTERM_BP_FAT	GO:0031667~response to nutrient levels	5	16.6667	0.0015202	1376178_AT, 1370269_AT, 1387759_S_AT, 1369440_AT, 1367973_AT	23	282	12092	9.32162
GOTERM_BP_FAT	GO:0048545~response to steroid hormone stimulus	5	16.6667	0.00170641	1375213_AT, 1387759_S_AT, 1367973_AT, 1369921_AT, 1369698_AT	23	291	12092	9.03332
GOTERM_BP_FAT	GO:0009991~response to extracellular stimulus	5	16.6667	0.001955	1376178_AT, 1370269_AT, 1387759_S_AT, 1369440_AT, 1367973_AT	23	302	12092	8.70429
GOTERM_CC_FAT	GO:0005739~mitochondrion	7	23.3333	0.00476419	1373150_AT, 1367729_AT, 1370269_AT, 1384244_AT, 1375213_AT, 1387759_S_AT, 1388301_AT	16	1250	10776	3.7716
GOTERM_BP_FAT	GO:0060137~maternal process involved in parturition	2	6.66667	0.00544868	1370269_AT, 1367973_AT	23	3	12092	350.493
GOTERM_BP_FAT	GO:0006928~cell motion	5	16.6667	0.0061736	1387655_AT, 1371785_AT, 1387316_AT, 1387306_A_AT, 1367973_AT	23	416	12092	6.31898
GOTERM_BP_FAT	GO:0016477~cell migration	4	13.3333	0.0110693	1387655_AT, 1371785_AT, 1387316_AT, 1367973_AT	23	259	12092	8.11952
GOTERM_CC_FAT	GO:0005887~integral to plasma membrane	4	13.3333	0.0121969	1387759_S_AT, 1368187_AT, 1369698_AT, 1379107_AT	16	357	10776	7.54622
GOTERM_BP_FAT	GO:0042178~xenobiotic catabolic process	2	6.66667	0.0126695	1370269_AT, 1369921_AT	23	7	12092	150.211
GOTERM_CC_FAT	GO:0031226~intrinsic to plasma membrane	4	13.3333	0.0146404	1387759_S_AT, 1368187_AT, 1369698_AT, 1379107_AT	16	382	10776	7.05236
GOTERM_MF_FAT	GO:0005125~cytokine activity	3	10	0.0156996	1387655_AT, 1387316_AT, 1367973_AT	22	110	11963	14.8302
GOTERM_BP_FAT	GO:0007567~parturition	2	6.66667	0.0162611	1370269_AT, 1367973_AT	23	9	12092	116.831
GOTERM_BP_FAT	GO:0010243~response to organic nitrogen	3	10	0.0174062	1376178_AT, 1367973_AT, 1369698_AT	23	112	12092	14.0823
GOTERM_BP_FAT	GO:0032496~response to lipopolysaccharide	3	10	0.0188987	1370269_AT, 1367973_AT, 1369698_AT	23	117	12092	13.4805
GOTERM_BP_FAT	GO:0048870~cell motility	4	13.3333	0.020619	1387655_AT, 1371785_AT, 1387316_AT, 1367973_AT	23	327	12092	6.43106
GOTERM_BP_FAT	GO:0051674~localization of cell	4	13.3333	0.020619	1387655_AT, 1371785_AT, 1387316_AT, 1367973_AT	23	327	12092	6.43106
GOTERM_BP_FAT	GO:0051384~response to glucocorticoid stimulus	3	10	0.0210762	1375213_AT, 1387759_S_AT, 1367973_AT	23	124	12092	12.7195
GOTERM_BP_FAT	GO:0002237~response to molecule of bacterial origin	3	10	0.0223656	1370269_AT, 1367973_AT, 1369698_AT	23	128	12092	12.322
GOTERM_BP_FAT	GO:0031960~response to corticosteroid stimulus	3	10	0.0233538	1375213_AT, 1387759_S_AT, 1367973_AT	23	131	12092	12.0398
GOTERM_BP_FAT	GO:0045773~positive regulation of axon extension	2	6.66667	0.023407	1387655_AT, 1371785_AT	23	13	12092	80.8829
GOTERM_BP_FAT	GO:0008045~motor axon guidance	2	6.66667	0.0251857	1387655_AT, 1387306_A_AT	23	14	12092	75.1056
GOTERM_CC_FAT	GO:0044429~mitochondrial part	4	13.3333	0.0321438	1367729_AT, 1370269_AT, 1387759_S_AT, 1388301_AT	16	515	10776	5.23107
GOTERM_BP_FAT	GO:0048639~positive regulation of developmental growth	2	6.66667	0.0357932	1387655_AT, 1371785_AT	23	20	12092	52.5739
GOTERM_BP_FAT	GO:0001558~regulation of cell growth	3	10	0.0373548	1387655_AT, 1371785_AT, 1370361_AT	23	169	12092	9.33265
GOTERM_BP_FAT	GO:0001938~positive regulation of endothelial cell proliferation	2	6.66667	0.0375504	1387655_AT, 1367973_AT	23	21	12092	50.0704
GOTERM_BP_FAT	GO:0042592~homeostatic process	5	16.6667	0.0376908	1376178_AT, 1369440_AT, 1387306_A_AT, 1367973_AT, 1379107_AT	23	714	12092	3.68165
GOTERM_BP_FAT	GO:0014823~response to activity	2	6.66667	0.0393045	1367973_AT, 1388301_AT	23	22	12092	47.7945
GOTERM_BP_FAT	GO:0009611~response to wounding	4	13.3333	0.0402088	1370269_AT, 1387316_AT, 1387060_AT, 1367973_AT	23	424	12092	4.9598
GOTERM_BP_FAT	GO:0007610~behavior	4	13.3333	0.0402088	1387655_AT, 1387316_AT, 1387306_A_AT, 1367973_AT	23	424	12092	4.9598
GOTERM_BP_FAT	GO:0030593~neutrophil chemotaxis	2	6.66667	0.0410556	1387316_AT, 1367973_AT	23	23	12092	45.7164
GOTERM_BP_FAT	GO:0008361~regulation of cell size	3	10	0.044013	1387655_AT, 1371785_AT, 1370361_AT	23	185	12092	8.5255
GOTERM_BP_FAT	GO:0030516~regulation of axon extension	2	6.66667	0.0445485	1387655_AT, 1371785_AT	23	25	12092	42.0591
GOTERM_BP_FAT	GO:0001666~response to hypoxia	3	10	0.0466173	1370269_AT, 1387655_AT, 1367973_AT	23	191	12092	8.25768
GOTERM_BP_FAT	GO:0006778~porphyrin metabolic process	2	6.66667	0.0514981	1370269_AT, 1387759_S_AT	23	29	12092	36.2579
GOTERM_BP_FAT	GO:0033013~tetrapyrrole metabolic process	2	6.66667	0.0514981	1370269_AT, 1387759_S_AT	23	29	12092	36.2579
GOTERM_BP_FAT	GO:0070482~response to oxygen levels	3	10	0.0519935	1370269_AT, 1387655_AT, 1367973_AT	23	203	12092	7.76954
GOTERM_BP_FAT	GO:0007626~locomotory behavior	3	10	0.0542974	1387655_AT, 1387316_AT, 1367973_AT	23	208	12092	7.58278
GOTERM_BP_FAT	GO:0009617~response to bacterium	3	10	0.0561668	1370269_AT, 1367973_AT, 1369698_AT	23	212	12092	7.4397
GOTERM_BP_FAT	GO:0050772~positive regulation of axonogenesis	2	6.66667	0.0566786	1387655_AT, 1371785_AT	23	32	12092	32.8587
GOTERM_BP_FAT	GO:0048878~chemical homeostasis	4	13.3333	0.058084	1369440_AT, 1387306_A_AT, 1367973_AT, 1379107_AT	23	492	12092	4.2743
GOTERM_BP_FAT	GO:0046677~response to antibiotic	2	6.66667	0.0601172	1370269_AT, 1367973_AT	23	34	12092	30.9258
GOTERM_BP_FAT	GO:0001936~regulation of endothelial cell proliferation	2	6.66667	0.0601172	1387655_AT, 1367973_AT	23	34	12092	30.9258
GOTERM_BP_FAT	GO:0030595~leukocyte chemotaxis	2	6.66667	0.0652528	1387316_AT, 1367973_AT	23	37	12092	28.4183
GOTERM_BP_FAT	GO:0032535~regulation of cellular component size	3	10	0.0653524	1387655_AT, 1371785_AT, 1370361_AT	23	231	12092	6.82778
GOTERM_CC_FAT	GO:0044421~extracellular region part	4	13.3333	0.067524	1387655_AT, 1387316_AT, 1367973_AT, 1388618_AT	16	693	10776	3.88745
GOTERM_BP_FAT	GO:0060326~cell chemotaxis	2	6.66667	0.0703615	1387316_AT, 1367973_AT	23	40	12092	26.287
GOTERM_BP_FAT	GO:0001101~response to acid	2	6.66667	0.0804992	1368905_AT, 1367973_AT	23	46	12092	22.8582
GOTERM_BP_FAT	GO:0030307~positive regulation of cell growth	2	6.66667	0.0855283	1387655_AT, 1371785_AT	23	49	12092	21.4587
GOTERM_CC_FAT	GO:0031966~mitochondrial membrane	3	10	0.0886185	1370269_AT, 1387759_S_AT, 1388301_AT	16	362	10776	5.58149
GOTERM_BP_FAT	GO:0048638~regulation of developmental growth	2	6.66667	0.0888665	1387655_AT, 1371785_AT	23	51	12092	20.6172
GOTERM_BP_FAT	GO:0045793~positive regulation of cell size	2	6.66667	0.093852	1387655_AT, 1371785_AT	23	54	12092	19.4718
GOTERM_CC_FAT	GO:0005886~plasma membrane	7	23.3333	0.0942452	1387655_AT, 1371785_AT, 1387759_S_AT, 1369440_AT, 1368187_AT, 1369698_AT, 1379107_AT	16	2396	10776	1.96765
GOTERM_BP_FAT	GO:0050900~leukocyte migration	2	6.66667	0.0988114	1387316_AT, 1367973_AT	23	57	12092	18.447
GOTERM_CC_FAT	GO:0005740~mitochondrial envelope	3	10	0.0993105	1370269_AT, 1387759_S_AT, 1388301_AT	16	387	10776	5.22093
GOTERM_BP_FAT	GO:0031100~organ regeneration	2	6.66667	0.100459	1387655_AT, 1367973_AT	23	58	12092	18.1289
GOTERM_BP_FAT	GO:0007050~cell cycle arrest	2	6.66667	0.100459	1376178_AT, 1370361_AT	23	58	12092	18.1289
GOTERM_BP_FAT	GO:0040008~regulation of growth	3	10	0.101274	1387655_AT, 1371785_AT, 1370361_AT	23	298	12092	5.29268
GOTERM_BP_FAT	GO:0014075~response to amine stimulus	2	6.66667	0.103745	1376178_AT, 1367973_AT	23	60	12092	17.5246
GOTERM_MF_FAT	GO:0030528~transcription regulator activity	5	16.6667	0.10679	1376178_AT, 1370694_AT, 1385132_AT, 1387306_A_AT, 1387060_AT	22	1051	11963	2.58693
GOTERM_BP_FAT	GO:0031346~positive regulation of cell projection organization	2	6.66667	0.10702	1387655_AT, 1371785_AT	23	62	12092	16.9593
GOTERM_CC_FAT	GO:0044459~plasma membrane part	5	16.6667	0.110162	1387759_S_AT, 1369440_AT, 1368187_AT, 1369698_AT, 1379107_AT	16	1358	10776	2.47975
GOTERM_BP_FAT	GO:0019221~cytokine-mediated signaling pathway	2	6.66667	0.110283	1387060_AT, 1367973_AT	23	64	12092	16.4293
GOTERM_BP_FAT	GO:0044057~regulation of system process	3	10	0.113486	1369440_AT, 1387306_A_AT, 1367973_AT	23	319	12092	4.94426
GOTERM_BP_FAT	GO:0050770~regulation of axonogenesis	2	6.66667	0.116775	1387655_AT, 1371785_AT	23	68	12092	15.4629
GOTERM_BP_FAT	GO:0009408~response to heat	2	6.66667	0.118391	1387655_AT, 1367973_AT	23	69	12092	15.2388
GOTERM_MF_FAT	GO:0008201~heparin binding	2	6.66667	0.119159	1368187_AT, 1367973_AT	22	72	11963	15.1048
GOTERM_BP_FAT	GO:0031589~cell-substrate adhesion	2	6.66667	0.124827	1371785_AT, 1388618_AT	23	73	12092	14.4038
GOTERM_BP_FAT	GO:0006350~transcription	4	13.3333	0.125067	1376178_AT, 1370694_AT, 1387306_A_AT, 1387060_AT	23	684	12092	3.0745
GOTERM_BP_FAT	GO:0009612~response to mechanical stimulus	2	6.66667	0.131218	1387655_AT, 1367973_AT	23	77	12092	13.6556
GOTERM_BP_FAT	GO:0050769~positive regulation of neurogenesis	2	6.66667	0.134397	1387655_AT, 1371785_AT	23	79	12092	13.3099
GOTERM_BP_FAT	GO:0006935~chemotaxis	2	6.66667	0.140721	1387316_AT, 1367973_AT	23	83	12092	12.6684
GOTERM_BP_FAT	GO:0042330~taxis	2	6.66667	0.140721	1387316_AT, 1367973_AT	23	83	12092	12.6684
GOTERM_CC_FAT	GO:0005615~extracellular space	3	10	0.147805	1387655_AT, 1387316_AT, 1367973_AT	16	492	10776	4.10671
GOTERM_BP_FAT	GO:0010720~positive regulation of cell development	2	6.66667	0.148564	1387655_AT, 1371785_AT	23	88	12092	11.9486
GOTERM_BP_FAT	GO:0046700~heterocycle catabolic process	2	6.66667	0.148564	1370269_AT, 1387759_S_AT	23	88	12092	11.9486
GOTERM_BP_FAT	GO:0045927~positive regulation of growth	2	6.66667	0.150125	1387655_AT, 1371785_AT	23	89	12092	11.8144
GOTERM_BP_FAT	GO:0045471~response to ethanol	2	6.66667	0.151683	1387759_S_AT, 1367973_AT	23	90	12092	11.6831
GOTERM_BP_FAT	GO:0010975~regulation of neuron projection development	2	6.66667	0.156339	1387655_AT, 1371785_AT	23	93	12092	11.3062
GOTERM_BP_FAT	GO:0051789~response to protein stimulus	2	6.66667	0.15943	1376178_AT, 1368905_AT	23	95	12092	11.0682
GOTERM_BP_FAT	GO:0010769~regulation of cell morphogenesis involved in differentiation	2	6.66667	0.15943	1387655_AT, 1371785_AT	23	95	12092	11.0682
GOTERM_MF_FAT	GO:0005539~glycosaminoglycan binding	2	6.66667	0.164705	1368187_AT, 1367973_AT	22	102	11963	10.6622
GOTERM_BP_FAT	GO:0050801~ion homeostasis	3	10	0.165032	1387306_A_AT, 1367973_AT, 1379107_AT	23	402	12092	3.92343
GOTERM_BP_FAT	GO:0009266~response to temperature stimulus	2	6.66667	0.171687	1387655_AT, 1367973_AT	23	103	12092	10.2085
GOTERM_BP_FAT	GO:0006955~immune response	3	10	0.172824	1387655_AT, 1387316_AT, 1367973_AT	23	414	12092	3.8097
GOTERM_BP_FAT	GO:0007411~axon guidance	2	6.66667	0.174724	1387655_AT, 1387306_A_AT	23	105	12092	10.0141
GOTERM_CC_FAT	GO:0031967~organelle envelope	3	10	0.174991	1370269_AT, 1387759_S_AT, 1388301_AT	16	547	10776	3.69378
GOTERM_CC_FAT	GO:0031975~envelope	3	10	0.177005	1370269_AT, 1387759_S_AT, 1388301_AT	16	551	10776	3.66697
GOTERM_MF_FAT	GO:0001871~pattern binding	2	6.66667	0.185185	1368187_AT, 1367973_AT	22	116	11963	9.37539
GOTERM_MF_FAT	GO:0030247~polysaccharide binding	2	6.66667	0.185185	1368187_AT, 1367973_AT	22	116	11963	9.37539
GOTERM_BP_FAT	GO:0033273~response to vitamin	2	6.66667	0.186767	1370269_AT, 1367973_AT	23	113	12092	9.30512
GOTERM_BP_FAT	GO:0031344~regulation of cell projection organization	2	6.66667	0.186767	1387655_AT, 1371785_AT	23	113	12092	9.30512
GOTERM_BP_FAT	GO:0048609~reproductive process in a multicellular organism	3	10	0.191917	1370269_AT, 1387655_AT, 1367973_AT	23	443	12092	3.56031
GOTERM_BP_FAT	GO:0032504~multicellular organism reproduction	3	10	0.191917	1370269_AT, 1387655_AT, 1367973_AT	23	443	12092	3.56031
GOTERM_BP_FAT	GO:0031099~regeneration	2	6.66667	0.192725	1387655_AT, 1367973_AT	23	117	12092	8.98699
GOTERM_BP_FAT	GO:0019725~cellular homeostasis	3	10	0.198575	1376178_AT, 1387306_A_AT, 1367973_AT	23	453	12092	3.48172
GOTERM_BP_FAT	GO:0022610~biological adhesion	3	10	0.205266	1371785_AT, 1368187_AT, 1388618_AT	23	463	12092	3.40652
GOTERM_BP_FAT	GO:0007155~cell adhesion	3	10	0.205266	1371785_AT, 1368187_AT, 1388618_AT	23	463	12092	3.40652
GOTERM_BP_FAT	GO:0022604~regulation of cell morphogenesis	2	6.66667	0.210352	1387655_AT, 1371785_AT	23	129	12092	8.15099
GOTERM_MF_FAT	GO:0008083~growth factor activity	2	6.66667	0.212214	1387316_AT, 1387643_AT	22	135	11963	8.05589
GOTERM_BP_FAT	GO:0043627~response to estrogen stimulus	2	6.66667	0.237511	1369921_AT, 1369698_AT	23	148	12092	7.10458
GOTERM_BP_FAT	GO:0045941~positive regulation of transcription	3	10	0.253449	1376178_AT, 1387306_A_AT, 1387060_AT	23	534	12092	2.95359
GOTERM_CC_FAT	GO:0005576~extracellular region	4	13.3333	0.260609	1387655_AT, 1387316_AT, 1367973_AT, 1388618_AT	16	1281	10776	2.10304
GOTERM_BP_FAT	GO:0050804~regulation of synaptic transmission	2	6.66667	0.261054	1387306_A_AT, 1367973_AT	23	165	12092	6.3726
GOTERM_BP_FAT	GO:0010628~positive regulation of gene expression	3	10	0.262352	1376178_AT, 1387306_A_AT, 1387060_AT	23	547	12092	2.8834
GOTERM_BP_FAT	GO:0045664~regulation of neuron differentiation	2	6.66667	0.263777	1387655_AT, 1371785_AT	23	167	12092	6.29628
GOTERM_BP_FAT	GO:0051969~regulation of transmission of nerve impulse	2	6.66667	0.275916	1387306_A_AT, 1367973_AT	23	176	12092	5.97431
GOTERM_BP_FAT	GO:0007409~axonogenesis	2	6.66667	0.289179	1387655_AT, 1387306_A_AT	23	186	12092	5.65311
GOTERM_BP_FAT	GO:0051130~positive regulation of cellular component organization	2	6.66667	0.291803	1387655_AT, 1371785_AT	23	188	12092	5.59297
GOTERM_BP_FAT	GO:0031644~regulation of neurological system process	2	6.66667	0.291803	1387306_A_AT, 1367973_AT	23	188	12092	5.59297
GOTERM_BP_FAT	GO:0009314~response to radiation	2	6.66667	0.295723	1387655_AT, 1367973_AT	23	191	12092	5.50512
GOTERM_BP_FAT	GO:0045935~positive regulation of nucleobase, nucleoside, nucleotide and nucleic acid metabolic process	3	10	0.304196	1376178_AT, 1387306_A_AT, 1387060_AT	23	608	12092	2.59411
GOTERM_BP_FAT	GO:0055114~oxidation reduction	3	10	0.306936	1370269_AT, 1384244_AT, 1388301_AT	23	612	12092	2.57715
GOTERM_CC_FAT	GO:0005792~microsome	2	6.66667	0.308885	1370269_AT, 1387759_S_AT	16	262	10776	5.14122
GOTERM_BP_FAT	GO:0051186~cofactor metabolic process	2	6.66667	0.309918	1370269_AT, 1387759_S_AT	23	202	12092	5.20534
GOTERM_MF_FAT	GO:0003700~transcription factor activity	3	10	0.313395	1376178_AT, 1387306_A_AT, 1387060_AT	22	644	11963	2.5331
GOTERM_BP_FAT	GO:0050767~regulation of neurogenesis	2	6.66667	0.31628	1387655_AT, 1371785_AT	23	207	12092	5.07961
GOTERM_BP_FAT	GO:0048667~cell morphogenesis involved in neuron differentiation	2	6.66667	0.31628	1387655_AT, 1387306_A_AT	23	207	12092	5.07961
GOTERM_BP_FAT	GO:0051173~positive regulation of nitrogen compound metabolic process	3	10	0.316517	1376178_AT, 1387306_A_AT, 1387060_AT	23	626	12092	2.51952
GOTERM_CC_FAT	GO:0042598~vesicular fraction	2	6.66667	0.316736	1370269_AT, 1387759_S_AT	16	270	10776	4.98889
GOTERM_BP_FAT	GO:0010557~positive regulation of macromolecule biosynthetic process	3	10	0.317884	1376178_AT, 1387306_A_AT, 1387060_AT	23	628	12092	2.51149
GOTERM_BP_FAT	GO:0014070~response to organic cyclic substance	2	6.66667	0.321329	1370269_AT, 1369698_AT	23	211	12092	4.98331
GOTERM_MF_FAT	GO:0032403~protein complex binding	2	6.66667	0.32544	1368187_AT, 1388301_AT	22	222	11963	4.89885
GOTERM_BP_FAT	GO:0048812~neuron projection morphogenesis	2	6.66667	0.326342	1387655_AT, 1387306_A_AT	23	215	12092	4.8906
GOTERM_BP_FAT	GO:0006954~inflammatory response	2	6.66667	0.328836	1387316_AT, 1367973_AT	23	217	12092	4.84552
GOTERM_CC_FAT	GO:0005743~mitochondrial inner membrane	2	6.66667	0.329317	1387759_S_AT, 1388301_AT	16	283	10776	4.75972
GOTERM_BP_FAT	GO:0045449~regulation of transcription	5	16.6667	0.33443	1376178_AT, 1370694_AT, 1385132_AT, 1387306_A_AT, 1387060_AT	23	1608	12092	1.63476
GOTERM_BP_FAT	GO:0043434~response to peptide hormone stimulus	2	6.66667	0.335031	1387655_AT, 1387306_A_AT	23	222	12092	4.73639
GOTERM_BP_FAT	GO:0031328~positive regulation of cellular biosynthetic process	3	10	0.34173	1376178_AT, 1387306_A_AT, 1387060_AT	23	663	12092	2.37891
GOTERM_BP_FAT	GO:0051960~regulation of nervous system development	2	6.66667	0.342393	1387655_AT, 1371785_AT	23	228	12092	4.61175
GOTERM_BP_FAT	GO:0005996~monosaccharide metabolic process	2	6.66667	0.34483	1375213_AT, 1387759_S_AT	23	230	12092	4.57164
GOTERM_CC_FAT	GO:0019866~organelle inner membrane	2	6.66667	0.34638	1387759_S_AT, 1388301_AT	16	301	10776	4.47508
GOTERM_BP_FAT	GO:0060284~regulation of cell development	2	6.66667	0.349677	1387655_AT, 1371785_AT	23	234	12092	4.4935
GOTERM_BP_FAT	GO:0009891~positive regulation of biosynthetic process	3	10	0.349864	1376178_AT, 1387306_A_AT, 1387060_AT	23	675	12092	2.33662
GOTERM_BP_FAT	GO:0048858~cell projection morphogenesis	2	6.66667	0.354491	1387655_AT, 1387306_A_AT	23	238	12092	4.41798
GOTERM_BP_FAT	GO:0000904~cell morphogenesis involved in differentiation	2	6.66667	0.35927	1387655_AT, 1387306_A_AT	23	242	12092	4.34495
GOTERM_BP_FAT	GO:0007389~pattern specification process	2	6.66667	0.364016	1387655_AT, 1387306_A_AT	23	246	12092	4.2743
GOTERM_BP_FAT	GO:0032990~cell part morphogenesis	2	6.66667	0.366376	1387655_AT, 1387306_A_AT	23	248	12092	4.23983
GOTERM_BP_FAT	GO:0045597~positive regulation of cell differentiation	2	6.66667	0.371071	1387655_AT, 1371785_AT	23	252	12092	4.17253
GOTERM_BP_FAT	GO:0008283~cell proliferation	2	6.66667	0.37224	1370269_AT, 1387655_AT	23	253	12092	4.15604
GOTERM_MF_FAT	GO:0016887~ATPase activity	2	6.66667	0.379978	1369440_AT, 1369698_AT	22	269	11963	4.04292
GOTERM_CC_FAT	GO:0031090~organelle membrane	3	10	0.381639	1370269_AT, 1387759_S_AT, 1388301_AT	16	941	10776	2.14718
GOTERM_BP_FAT	GO:0055080~cation homeostasis	2	6.66667	0.382664	1367973_AT, 1379107_AT	23	262	12092	4.01328
GOTERM_MF_FAT	GO:0046872~metal ion binding	7	23.3333	0.384914	1370269_AT, 1370361_AT, 1387306_A_AT, 1387060_AT, 1388618_AT, 1388301_AT, 1379107_AT	22	2854	11963	1.33371
GOTERM_BP_FAT	GO:0010035~response to inorganic substance	2	6.66667	0.389522	1376178_AT, 1370269_AT	23	268	12092	3.92343
GOTERM_CC_FAT	GO:0000267~cell fraction	3	10	0.395089	1370269_AT, 1375213_AT, 1387759_S_AT	16	967	10776	2.08945
GOTERM_BP_FAT	GO:0031175~neuron projection development	2	6.66667	0.395181	1387655_AT, 1387306_A_AT	23	273	12092	3.85157
GOTERM_MF_FAT	GO:0043169~cation binding	7	23.3333	0.398704	1370269_AT, 1370361_AT, 1387306_A_AT, 1387060_AT, 1388618_AT, 1388301_AT, 1379107_AT	22	2893	11963	1.31573
GOTERM_BP_FAT	GO:0044092~negative regulation of molecular function	2	6.66667	0.41405	1376178_AT, 1370694_AT	23	290	12092	3.62579
GOTERM_MF_FAT	GO:0043167~ion binding	7	23.3333	0.416441	1370269_AT, 1370361_AT, 1387306_A_AT, 1387060_AT, 1388618_AT, 1388301_AT, 1379107_AT	22	2943	11963	1.29338
GOTERM_MF_FAT	GO:0003677~DNA binding	4	13.3333	0.427169	1376178_AT, 1385132_AT, 1387306_A_AT, 1387060_AT	22	1348	11963	1.61357
GOTERM_BP_FAT	GO:0051094~positive regulation of developmental process	2	6.66667	0.436584	1387655_AT, 1371785_AT	23	311	12092	3.38096
GOTERM_BP_FAT	GO:0010604~positive regulation of macromolecule metabolic process	3	10	0.448551	1376178_AT, 1387306_A_AT, 1387060_AT	23	825	12092	1.91178
GOTERM_MF_FAT	GO:0030246~carbohydrate binding	2	6.66667	0.451504	1368187_AT, 1367973_AT	22	337	11963	3.22714
GOTERM_BP_FAT	GO:0000902~cell morphogenesis	2	6.66667	0.466346	1387655_AT, 1387306_A_AT	23	340	12092	3.09258
GOTERM_BP_FAT	GO:0048666~neuron development	2	6.66667	0.473302	1387655_AT, 1387306_A_AT	23	347	12092	3.0302
GOTERM_BP_FAT	GO:0022402~cell cycle process	2	6.66667	0.482118	1376178_AT, 1370361_AT	23	356	12092	2.95359
GOTERM_BP_FAT	GO:0030030~cell projection organization	2	6.66667	0.486954	1387655_AT, 1387306_A_AT	23	361	12092	2.91268
GOTERM_BP_FAT	GO:0006873~cellular ion homeostasis	2	6.66667	0.495552	1387306_A_AT, 1367973_AT	23	370	12092	2.84183
GOTERM_BP_FAT	GO:0055082~cellular chemical homeostasis	2	6.66667	0.500269	1387306_A_AT, 1367973_AT	23	375	12092	2.80394
GOTERM_BP_FAT	GO:0032989~cellular component morphogenesis	2	6.66667	0.501207	1387655_AT, 1387306_A_AT	23	376	12092	2.79648
GOTERM_BP_FAT	GO:0045944~positive regulation of transcription from RNA polymerase II promoter	2	6.66667	0.508653	1387306_A_AT, 1387060_AT	23	384	12092	2.73822
GOTERM_BP_FAT	GO:0008284~positive regulation of cell proliferation	2	6.66667	0.512336	1387655_AT, 1367973_AT	23	388	12092	2.71
GOTERM_BP_FAT	GO:0006952~defense response	2	6.66667	0.52233	1387316_AT, 1367973_AT	23	399	12092	2.63528
GOTERM_BP_FAT	GO:0009628~response to abiotic stimulus	2	6.66667	0.52233	1387655_AT, 1367973_AT	23	399	12092	2.63528
GOTERM_MF_FAT	GO:0032555~purine ribonucleotide binding	4	13.3333	0.527048	1370694_AT, 1375213_AT, 1369440_AT, 1369698_AT	22	1557	11963	1.39698
GOTERM_MF_FAT	GO:0032553~ribonucleotide binding	4	13.3333	0.527507	1370694_AT, 1375213_AT, 1369440_AT, 1369698_AT	22	1558	11963	1.39608
GOTERM_BP_FAT	GO:0008219~cell death	2	6.66667	0.534766	1370694_AT, 1371785_AT	23	413	12092	2.54595
GOTERM_BP_FAT	GO:0016265~death	2	6.66667	0.540867	1370694_AT, 1371785_AT	23	420	12092	2.50352
GOTERM_MF_FAT	GO:0017076~purine nucleotide binding	4	13.3333	0.561798	1370694_AT, 1375213_AT, 1369440_AT, 1369698_AT	22	1634	11963	1.33114
GOTERM_BP_FAT	GO:0045893~positive regulation of transcription, DNA-dependent	2	6.66667	0.571059	1387306_A_AT, 1387060_AT	23	456	12092	2.30587
GOTERM_BP_FAT	GO:0030182~neuron differentiation	2	6.66667	0.57187	1387655_AT, 1387306_A_AT	23	457	12092	2.30083
GOTERM_BP_FAT	GO:0051254~positive regulation of RNA metabolic process	2	6.66667	0.574295	1387306_A_AT, 1387060_AT	23	460	12092	2.28582
GOTERM_BP_FAT	GO:0007049~cell cycle	2	6.66667	0.574295	1376178_AT, 1370361_AT	23	460	12092	2.28582
GOTERM_MF_FAT	GO:0019899~enzyme binding	2	6.66667	0.586327	1370694_AT, 1370269_AT	22	492	11963	2.21046
GOTERM_MF_FAT	GO:0046983~protein dimerization activity	2	6.66667	0.612774	1376178_AT, 1369440_AT	22	528	11963	2.05975
GOTERM_CC_FAT	GO:0005624~membrane fraction	2	6.66667	0.643709	1370269_AT, 1387759_S_AT	16	716	10776	1.88128
GOTERM_MF_FAT	GO:0005524~ATP binding	3	10	0.65809	1370694_AT, 1369440_AT, 1369698_AT	22	1245	11963	1.3103
GOTERM_MF_FAT	GO:0046914~transition metal ion binding	4	13.3333	0.6609	1370269_AT, 1387306_A_AT, 1387060_AT, 1388301_AT	22	1874	11963	1.16067
GOTERM_CC_FAT	GO:0005626~insoluble fraction	2	6.66667	0.663889	1370269_AT, 1387759_S_AT	16	755	10776	1.78411
GOTERM_BP_FAT	GO:0006355~regulation of transcription, DNA-dependent	3	10	0.667882	1376178_AT, 1387306_A_AT, 1387060_AT	23	1224	12092	1.28858
GOTERM_MF_FAT	GO:0032559~adenyl ribonucleotide binding	3	10	0.669277	1370694_AT, 1369440_AT, 1369698_AT	22	1270	11963	1.2845
GOTERM_CC_FAT	GO:0005783~endoplasmic reticulum	2	6.66667	0.672838	1370269_AT, 1387759_S_AT	16	773	10776	1.74256
GOTERM_BP_FAT	GO:0006357~regulation of transcription from RNA polymerase II promoter	2	6.66667	0.67642	1387306_A_AT, 1387060_AT	23	604	12092	1.74086
GOTERM_BP_FAT	GO:0051252~regulation of RNA metabolic process	3	10	0.681403	1376178_AT, 1387306_A_AT, 1387060_AT	23	1254	12092	1.25775
GOTERM_MF_FAT	GO:0000166~nucleotide binding	4	13.3333	0.690884	1370694_AT, 1375213_AT, 1369440_AT, 1369698_AT	22	1955	11963	1.11258
GOTERM_MF_FAT	GO:0030554~adenyl nucleotide binding	3	10	0.701612	1370694_AT, 1369440_AT, 1369698_AT	22	1346	11963	1.21197
GOTERM_MF_FAT	GO:0005509~calcium ion binding	2	6.66667	0.703323	1370361_AT, 1388618_AT	22	672	11963	1.61837
GOTERM_MF_FAT	GO:0001883~purine nucleoside binding	3	10	0.711306	1370694_AT, 1369440_AT, 1369698_AT	22	1370	11963	1.19074
GOTERM_BP_FAT	GO:0042127~regulation of cell proliferation	2	6.66667	0.712216	1387655_AT, 1367973_AT	23	665	12092	1.58117
GOTERM_MF_FAT	GO:0001882~nucleoside binding	3	10	0.715667	1370694_AT, 1369440_AT, 1369698_AT	22	1381	11963	1.18126
GOTERM_BP_FAT	GO:0042981~regulation of apoptosis	2	6.66667	0.718798	1376178_AT, 1367973_AT	23	677	12092	1.55314
GOTERM_BP_FAT	GO:0043067~regulation of programmed cell death	2	6.66667	0.72364	1376178_AT, 1367973_AT	23	686	12092	1.53277
GOTERM_BP_FAT	GO:0010941~regulation of cell death	2	6.66667	0.725236	1376178_AT, 1367973_AT	23	689	12092	1.52609
GOTERM_BP_FAT	GO:0016310~phosphorylation	2	6.66667	0.738706	1370694_AT, 1388301_AT	23	715	12092	1.4706
GOTERM_MF_FAT	GO:0008270~zinc ion binding	3	10	0.7455	1387306_A_AT, 1387060_AT, 1388301_AT	22	1460	11963	1.11734
GOTERM_CC_FAT	GO:0016021~integral to membrane	6	20	0.788374	1371785_AT, 1387759_S_AT, 1369440_AT, 1368187_AT, 1369698_AT, 1379107_AT	16	4336	10776	0.931965
GOTERM_BP_FAT	GO:0006796~phosphate metabolic process	2	6.66667	0.79871	1370694_AT, 1388301_AT	23	849	12092	1.23849
GOTERM_BP_FAT	GO:0006793~phosphorus metabolic process	2	6.66667	0.799497	1370694_AT, 1388301_AT	23	851	12092	1.23558
GOTERM_CC_FAT	GO:0031224~intrinsic to membrane	6	20	0.815032	1371785_AT, 1387759_S_AT, 1369440_AT, 1368187_AT, 1369698_AT, 1379107_AT	16	4467	10776	0.904634
GOTERM_BP_FAT	GO:0007166~cell surface receptor linked signal transduction	3	10	0.965359	1387655_AT, 1387316_AT, 1367973_AT	23	2591	12092	0.608729
GOTERM_BP_FAT	GO:0007186~G-protein coupled receptor protein signaling pathway	2	6.66667	0.983457	1387655_AT, 1387316_AT	23	2055	12092	0.511668

## Sheet: Necrosis_ANOVA
Category	Term	Count	%	PValue	Genes	List Total	Pop Hits	Pop Total	Fold Enrichment
GOTERM_BP_FAT	GO:0010033~response to organic substance	11	39.2857	3.06734e-06	1371583_AT, 1387788_AT, 1370083_AT, 1390659_AT, 1367712_AT, 1370174_AT, 1387306_A_AT, 1375951_AT, 1367973_AT, 1386994_AT, 1375043_AT	24	928	12092	5.97216
GOTERM_BP_FAT	GO:0009611~response to wounding	7	25	0.000108964	1387269_S_AT, 1395557_AT, 1370083_AT, 1390659_AT, 1367712_AT, 1387060_AT, 1375951_AT, 1367973_AT, 1388986_AT	24	424	12092	8.318
GOTERM_BP_FAT	GO:0042060~wound healing	5	17.8571	0.000296153	1387269_S_AT, 1395557_AT, 1390659_AT, 1367712_AT, 1387060_AT, 1375951_AT, 1388986_AT	24	174	12092	14.478
GOTERM_BP_FAT	GO:0009612~response to mechanical stimulus	4	14.2857	0.000401164	1387788_AT, 1367973_AT, 1386994_AT, 1375043_AT	24	77	12092	26.1732
GOTERM_BP_FAT	GO:0009628~response to abiotic stimulus	6	21.4286	0.000785033	1371583_AT, 1387788_AT, 1375951_AT, 1367973_AT, 1386994_AT, 1375043_AT	24	399	12092	7.57644
GOTERM_BP_FAT	GO:0006928~cell motion	6	21.4286	0.000947654	1370083_AT, 1390659_AT, 1370177_AT, 1371785_AT, 1387306_A_AT, 1367973_AT	24	416	12092	7.26683
GOTERM_CC_FAT	GO:0009986~cell surface	5	17.8571	0.00129719	1387269_S_AT, 1390659_AT, 1370177_AT, 1371785_AT, 1375951_AT	17	339	10776	9.3493
GOTERM_BP_FAT	GO:0016477~cell migration	5	17.8571	0.00132101	1370083_AT, 1390659_AT, 1370177_AT, 1371785_AT, 1367973_AT	24	259	12092	9.72651
GOTERM_BP_FAT	GO:0032496~response to lipopolysaccharide	4	14.2857	0.00135759	1370083_AT, 1375951_AT, 1367973_AT, 1375043_AT	24	117	12092	17.2251
GOTERM_BP_FAT	GO:0006350~transcription	7	25	0.00141152	1395557_AT, 1387788_AT, 1387343_AT, 1369268_AT, 1368813_AT, 1387306_A_AT, 1387060_AT, 1386994_AT, 1375043_AT, 1388986_AT	24	684	12092	5.15619
GOTERM_BP_FAT	GO:0032570~response to progesterone stimulus	3	10.7143	0.00165804	1387788_AT, 1367973_AT, 1375043_AT	24	32	12092	47.2344
GOTERM_BP_FAT	GO:0002237~response to molecule of bacterial origin	4	14.2857	0.00175749	1370083_AT, 1375951_AT, 1367973_AT, 1375043_AT	24	128	12092	15.7448
GOTERM_BP_FAT	GO:0009725~response to hormone stimulus	6	21.4286	0.00234168	1387788_AT, 1367712_AT, 1387306_A_AT, 1367973_AT, 1386994_AT, 1375043_AT	24	510	12092	5.92745
GOTERM_BP_FAT	GO:0048870~cell motility	5	17.8571	0.00309535	1370083_AT, 1390659_AT, 1370177_AT, 1371785_AT, 1367973_AT	24	327	12092	7.70387
GOTERM_BP_FAT	GO:0051674~localization of cell	5	17.8571	0.00309535	1370083_AT, 1390659_AT, 1370177_AT, 1371785_AT, 1367973_AT	24	327	12092	7.70387
GOTERM_MF_FAT	GO:0003700~transcription factor activity	6	21.4286	0.00351014	1395557_AT, 1387788_AT, 1387343_AT, 1369268_AT, 1368813_AT, 1387306_A_AT, 1387060_AT, 1375043_AT, 1388986_AT	21	644	11963	5.30745
GOTERM_BP_FAT	GO:0009719~response to endogenous stimulus	6	21.4286	0.00388005	1387788_AT, 1367712_AT, 1387306_A_AT, 1367973_AT, 1386994_AT, 1375043_AT	24	573	12092	5.27574
GOTERM_BP_FAT	GO:0009314~response to radiation	4	14.2857	0.00544368	1387788_AT, 1375951_AT, 1367973_AT, 1375043_AT	24	191	12092	10.5515
GOTERM_BP_FAT	GO:0045944~positive regulation of transcription from RNA polymerase II promoter	5	17.8571	0.0054923	1395557_AT, 1387788_AT, 1387343_AT, 1368813_AT, 1387306_A_AT, 1387060_AT, 1375043_AT, 1388986_AT	24	384	12092	6.56033
GOTERM_BP_FAT	GO:0051591~response to cAMP	3	10.7143	0.00649475	1387788_AT, 1375951_AT, 1375043_AT	24	64	12092	23.6172
GOTERM_BP_FAT	GO:0014070~response to organic cyclic substance	4	14.2857	0.00717055	1387788_AT, 1390659_AT, 1386994_AT, 1375043_AT	24	211	12092	9.55134
GOTERM_BP_FAT	GO:0009617~response to bacterium	4	14.2857	0.00726449	1370083_AT, 1375951_AT, 1367973_AT, 1375043_AT	24	212	12092	9.50629
GOTERM_BP_FAT	GO:0043434~response to peptide hormone stimulus	4	14.2857	0.00824456	1387788_AT, 1367712_AT, 1387306_A_AT, 1386994_AT	24	222	12092	9.07808
GOTERM_BP_FAT	GO:0030097~hemopoiesis	4	14.2857	0.00865749	1369029_AT, 1370083_AT, 1367712_AT, 1368482_AT	24	226	12092	8.9174
GOTERM_BP_FAT	GO:0045893~positive regulation of transcription, DNA-dependent	5	17.8571	0.00999628	1395557_AT, 1387788_AT, 1387343_AT, 1368813_AT, 1387306_A_AT, 1387060_AT, 1375043_AT, 1388986_AT	24	456	12092	5.52449
GOTERM_BP_FAT	GO:0051254~positive regulation of RNA metabolic process	5	17.8571	0.0103006	1395557_AT, 1387788_AT, 1387343_AT, 1368813_AT, 1387306_A_AT, 1387060_AT, 1375043_AT, 1388986_AT	24	460	12092	5.47645
GOTERM_BP_FAT	GO:0048534~hemopoietic or lymphoid organ development	4	14.2857	0.0113912	1369029_AT, 1370083_AT, 1367712_AT, 1368482_AT	24	250	12092	8.06133
GOTERM_MF_FAT	GO:0003690~double-stranded DNA binding	3	10.7143	0.0114653	1395557_AT, 1387788_AT, 1387060_AT, 1375043_AT, 1388986_AT	21	98	11963	17.4388
GOTERM_BP_FAT	GO:0002520~immune system development	4	14.2857	0.0129258	1369029_AT, 1370083_AT, 1367712_AT, 1368482_AT	24	262	12092	7.69211
GOTERM_BP_FAT	GO:0030099~myeloid cell differentiation	3	10.7143	0.0133295	1369029_AT, 1370083_AT, 1367712_AT	24	93	12092	16.2527
GOTERM_CC_FAT	GO:0005886~plasma membrane	9	32.1429	0.0134483	1387269_S_AT, 1370083_AT, 1368391_AT, 1390659_AT, 1370177_AT, 1371785_AT, 1389409_AT, 1375951_AT, 1381533_AT	17	2396	10776	2.38103
GOTERM_CC_FAT	GO:0005912~adherens junction	3	10.7143	0.0137529	1390659_AT, 1389409_AT, 1381533_AT	17	122	10776	15.5873
GOTERM_CC_FAT	GO:0070161~anchoring junction	3	10.7143	0.0152907	1390659_AT, 1389409_AT, 1381533_AT	17	129	10776	14.7415
GOTERM_BP_FAT	GO:0007565~female pregnancy	3	10.7143	0.015591	1387788_AT, 1375951_AT, 1375043_AT	24	101	12092	14.9653
GOTERM_BP_FAT	GO:0009266~response to temperature stimulus	3	10.7143	0.0161805	1371583_AT, 1367973_AT, 1375043_AT	24	103	12092	14.6748
GOTERM_BP_FAT	GO:0045941~positive regulation of transcription	5	17.8571	0.0170666	1395557_AT, 1387788_AT, 1387343_AT, 1368813_AT, 1387306_A_AT, 1387060_AT, 1375043_AT, 1388986_AT	24	534	12092	4.71754
GOTERM_BP_FAT	GO:0021700~developmental maturation	3	10.7143	0.017388	1390659_AT, 1367712_AT, 1381533_AT	24	107	12092	14.1262
GOTERM_BP_FAT	GO:0010628~positive regulation of gene expression	5	17.8571	0.0184887	1395557_AT, 1387788_AT, 1387343_AT, 1368813_AT, 1387306_A_AT, 1387060_AT, 1375043_AT, 1388986_AT	24	547	12092	4.60542
GOTERM_BP_FAT	GO:0034097~response to cytokine stimulus	3	10.7143	0.0189499	1387788_AT, 1367712_AT, 1375043_AT	24	112	12092	13.4955
GOTERM_BP_FAT	GO:0051384~response to glucocorticoid stimulus	3	10.7143	0.0229306	1387788_AT, 1367973_AT, 1375043_AT	24	124	12092	12.1895
GOTERM_MF_FAT	GO:0043566~structure-specific DNA binding	3	10.7143	0.0237242	1395557_AT, 1387788_AT, 1387060_AT, 1375043_AT, 1388986_AT	21	144	11963	11.8681
GOTERM_BP_FAT	GO:0043066~negative regulation of apoptosis	4	14.2857	0.0243741	1367712_AT, 1368482_AT, 1367973_AT, 1386994_AT	24	333	12092	6.05205
GOTERM_BP_FAT	GO:0043069~negative regulation of programmed cell death	4	14.2857	0.0253355	1367712_AT, 1368482_AT, 1367973_AT, 1386994_AT	24	338	12092	5.96252
GOTERM_BP_FAT	GO:0031960~response to corticosteroid stimulus	3	10.7143	0.0253992	1387788_AT, 1367973_AT, 1375043_AT	24	131	12092	11.5382
GOTERM_BP_FAT	GO:0060548~negative regulation of cell death	4	14.2857	0.0255303	1367712_AT, 1368482_AT, 1367973_AT, 1386994_AT	24	339	12092	5.94494
GOTERM_BP_FAT	GO:0006357~regulation of transcription from RNA polymerase II promoter	5	17.8571	0.0256006	1395557_AT, 1387788_AT, 1387343_AT, 1368813_AT, 1387306_A_AT, 1387060_AT, 1375043_AT, 1388986_AT	24	604	12092	4.17081
GOTERM_BP_FAT	GO:0045935~positive regulation of nucleobase, nucleoside, nucleotide and nucleic acid metabolic process	5	17.8571	0.0261546	1395557_AT, 1387788_AT, 1387343_AT, 1368813_AT, 1387306_A_AT, 1387060_AT, 1375043_AT, 1388986_AT	24	608	12092	4.14337
GOTERM_MF_FAT	GO:0030528~transcription regulator activity	6	21.4286	0.0263503	1395557_AT, 1387788_AT, 1387343_AT, 1369268_AT, 1368813_AT, 1387306_A_AT, 1387060_AT, 1375043_AT, 1388986_AT	21	1051	11963	3.25214
GOTERM_BP_FAT	GO:0051173~positive regulation of nitrogen compound metabolic process	5	17.8571	0.0287387	1395557_AT, 1387788_AT, 1387343_AT, 1368813_AT, 1387306_A_AT, 1387060_AT, 1375043_AT, 1388986_AT	24	626	12092	4.02423
GOTERM_BP_FAT	GO:0010557~positive regulation of macromolecule biosynthetic process	5	17.8571	0.0290351	1395557_AT, 1387788_AT, 1387343_AT, 1368813_AT, 1387306_A_AT, 1387060_AT, 1375043_AT, 1388986_AT	24	628	12092	4.01141
GOTERM_BP_FAT	GO:0031328~positive regulation of cellular biosynthetic process	5	17.8571	0.0345251	1395557_AT, 1387788_AT, 1387343_AT, 1368813_AT, 1387306_A_AT, 1387060_AT, 1375043_AT, 1388986_AT	24	663	12092	3.79965
GOTERM_BP_FAT	GO:0009891~positive regulation of biosynthetic process	5	17.8571	0.0365406	1395557_AT, 1387788_AT, 1387343_AT, 1368813_AT, 1387306_A_AT, 1387060_AT, 1375043_AT, 1388986_AT	24	675	12092	3.7321
GOTERM_BP_FAT	GO:0042981~regulation of apoptosis	5	17.8571	0.0368832	1390659_AT, 1367712_AT, 1368482_AT, 1367973_AT, 1386994_AT	24	677	12092	3.72107
GOTERM_BP_FAT	GO:0051412~response to corticosterone stimulus	2	7.14286	0.0373909	1387788_AT, 1375043_AT	24	20	12092	50.3833
GOTERM_BP_FAT	GO:0043067~regulation of programmed cell death	5	17.8571	0.0384484	1390659_AT, 1367712_AT, 1368482_AT, 1367973_AT, 1386994_AT	24	686	12092	3.67225
GOTERM_BP_FAT	GO:0010941~regulation of cell death	5	17.8571	0.0389787	1390659_AT, 1367712_AT, 1368482_AT, 1367973_AT, 1386994_AT	24	689	12092	3.65627
GOTERM_BP_FAT	GO:0051385~response to mineralocorticoid stimulus	2	7.14286	0.0447069	1387788_AT, 1375043_AT	24	24	12092	41.9861
GOTERM_BP_FAT	GO:0007610~behavior	4	14.2857	0.0450742	1370083_AT, 1387306_A_AT, 1367973_AT, 1375043_AT	24	424	12092	4.75314
GOTERM_MF_FAT	GO:0043565~sequence-specific DNA binding	4	14.2857	0.0492513	1387788_AT, 1387343_AT, 1369268_AT, 1368813_AT, 1375043_AT	21	502	11963	4.53918
GOTERM_BP_FAT	GO:0030182~neuron differentiation	4	14.2857	0.0542266	1390659_AT, 1387306_A_AT, 1381533_AT, 1386994_AT	24	457	12092	4.40992
GOTERM_MF_FAT	GO:0046983~protein dimerization activity	4	14.2857	0.0557664	1387788_AT, 1387343_AT, 1369268_AT, 1368813_AT, 1375043_AT	21	528	11963	4.31566
GOTERM_BP_FAT	GO:0009409~response to cold	2	7.14286	0.057382	1371583_AT, 1375043_AT	24	31	12092	32.5054
GOTERM_BP_FAT	GO:0006954~inflammatory response	3	10.7143	0.0633729	1370083_AT, 1390659_AT, 1367973_AT	24	217	12092	6.96544
GOTERM_MF_FAT	GO:0003677~DNA binding	6	21.4286	0.0662997	1395557_AT, 1387788_AT, 1387343_AT, 1369268_AT, 1368813_AT, 1387306_A_AT, 1387060_AT, 1375043_AT, 1388986_AT	21	1348	11963	2.53561
GOTERM_BP_FAT	GO:0010604~positive regulation of macromolecule metabolic process	5	17.8571	0.0675656	1395557_AT, 1387788_AT, 1387343_AT, 1368813_AT, 1387306_A_AT, 1387060_AT, 1375043_AT, 1388986_AT	24	825	12092	3.05354
GOTERM_BP_FAT	GO:0030595~leukocyte chemotaxis	2	7.14286	0.0681182	1370083_AT, 1367973_AT	24	37	12092	27.2342
GOTERM_BP_FAT	GO:0060326~cell chemotaxis	2	7.14286	0.0734423	1370083_AT, 1367973_AT	24	40	12092	25.1917
GOTERM_BP_FAT	GO:0045449~regulation of transcription	7	25	0.075001	1395557_AT, 1387788_AT, 1387343_AT, 1369268_AT, 1368813_AT, 1387306_A_AT, 1387060_AT, 1386994_AT, 1375043_AT, 1388986_AT	24	1608	12092	2.1933
GOTERM_BP_FAT	GO:0006355~regulation of transcription, DNA-dependent	6	21.4286	0.0760518	1395557_AT, 1387788_AT, 1387343_AT, 1369268_AT, 1368813_AT, 1387306_A_AT, 1387060_AT, 1375043_AT, 1388986_AT	24	1224	12092	2.46977
GOTERM_CC_FAT	GO:0044421~extracellular region part	4	14.2857	0.0792819	1390659_AT, 1367712_AT, 1375951_AT, 1367973_AT	17	693	10776	3.65877
GOTERM_MF_FAT	GO:0010843~promoter binding	2	7.14286	0.081959	1387343_AT, 1368813_AT, 1375043_AT	21	51	11963	22.3399
GOTERM_BP_FAT	GO:0051252~regulation of RNA metabolic process	6	21.4286	0.0826221	1395557_AT, 1387788_AT, 1387343_AT, 1369268_AT, 1368813_AT, 1387306_A_AT, 1387060_AT, 1375043_AT, 1388986_AT	24	1254	12092	2.41069
GOTERM_BP_FAT	GO:0007179~transforming growth factor beta receptor signaling pathway	2	7.14286	0.0840035	1367973_AT, 1375043_AT	24	46	12092	21.9058
GOTERM_BP_FAT	GO:0050900~leukocyte migration	2	7.14286	0.103067	1370083_AT, 1367973_AT	24	57	12092	17.6784
GOTERM_CC_FAT	GO:0005925~focal adhesion	2	7.14286	0.103121	1390659_AT, 1389409_AT	17	73	10776	17.3666
GOTERM_BP_FAT	GO:0048545~response to steroid hormone stimulus	3	10.7143	0.104931	1387788_AT, 1367973_AT, 1375043_AT	24	291	12092	5.19416
GOTERM_CC_FAT	GO:0005924~cell-substrate adherens junction	2	7.14286	0.108472	1390659_AT, 1389409_AT	17	77	10776	16.4645
GOTERM_BP_FAT	GO:0009991~response to extracellular stimulus	3	10.7143	0.111635	1390659_AT, 1367973_AT, 1375043_AT	24	302	12092	5.00497
GOTERM_CC_FAT	GO:0005576~extracellular region	5	17.8571	0.11303	1387269_S_AT, 1390659_AT, 1367712_AT, 1375951_AT, 1367973_AT	17	1281	10776	2.47417
GOTERM_BP_FAT	GO:0019221~cytokine-mediated signaling pathway	2	7.14286	0.115	1395557_AT, 1387060_AT, 1367973_AT, 1388986_AT	24	64	12092	15.7448
GOTERM_CC_FAT	GO:0030055~cell-substrate junction	2	7.14286	0.11512	1390659_AT, 1389409_AT	17	82	10776	15.4605
GOTERM_BP_FAT	GO:0010212~response to ionizing radiation	2	7.14286	0.123431	1375951_AT, 1367973_AT	24	69	12092	14.6039
GOTERM_BP_FAT	GO:0042493~response to drug	3	10.7143	0.127286	1387788_AT, 1367973_AT, 1375043_AT	24	327	12092	4.62232
GOTERM_CC_FAT	GO:0030054~cell junction	3	10.7143	0.136076	1390659_AT, 1389409_AT, 1381533_AT	17	438	10776	4.34166
GOTERM_BP_FAT	GO:0048666~neuron development	3	10.7143	0.140177	1390659_AT, 1387306_A_AT, 1381533_AT	24	347	12092	4.35591
GOTERM_BP_FAT	GO:0048469~cell maturation	2	7.14286	0.143352	1367712_AT, 1381533_AT	24	81	12092	12.4403
GOTERM_BP_FAT	GO:0007178~transmembrane receptor protein serine/threonine kinase signaling pathway	2	7.14286	0.14663	1367973_AT, 1375043_AT	24	83	12092	12.1406
GOTERM_BP_FAT	GO:0042330~taxis	2	7.14286	0.14663	1370083_AT, 1367973_AT	24	83	12092	12.1406
GOTERM_BP_FAT	GO:0006935~chemotaxis	2	7.14286	0.14663	1370083_AT, 1367973_AT	24	83	12092	12.1406
GOTERM_MF_FAT	GO:0005539~glycosaminoglycan binding	2	7.14286	0.15751	1390659_AT, 1367973_AT	21	102	11963	11.1699
GOTERM_BP_FAT	GO:0051789~response to protein stimulus	2	7.14286	0.166046	1370174_AT, 1375043_AT	24	95	12092	10.607
GOTERM_BP_FAT	GO:0006366~transcription from RNA polymerase II promoter	2	7.14286	0.167645	1387788_AT, 1375043_AT	24	96	12092	10.4965
GOTERM_BP_FAT	GO:0006952~defense response	3	10.7143	0.17494	1370083_AT, 1390659_AT, 1367973_AT	24	399	12092	3.78822
GOTERM_MF_FAT	GO:0030247~polysaccharide binding	2	7.14286	0.177193	1390659_AT, 1367973_AT	21	116	11963	9.82184
GOTERM_MF_FAT	GO:0001871~pattern binding	2	7.14286	0.177193	1390659_AT, 1367973_AT	21	116	11963	9.82184
GOTERM_BP_FAT	GO:0010243~response to organic nitrogen	2	7.14286	0.192831	1367973_AT, 1386994_AT	24	112	12092	8.99702
GOTERM_BP_FAT	GO:0032844~regulation of homeostatic process	2	7.14286	0.19438	1370083_AT, 1390659_AT	24	113	12092	8.9174
GOTERM_BP_FAT	GO:0033273~response to vitamin	2	7.14286	0.19438	1390659_AT, 1367973_AT	24	113	12092	8.9174
GOTERM_BP_FAT	GO:0033554~cellular response to stress	3	10.7143	0.200513	1370174_AT, 1386994_AT, 1375043_AT	24	436	12092	3.46674
GOTERM_BP_FAT	GO:0031099~regeneration	2	7.14286	0.200551	1387269_S_AT, 1367973_AT	24	117	12092	8.61254
GOTERM_BP_FAT	GO:0009416~response to light stimulus	2	7.14286	0.205149	1387788_AT, 1375043_AT	24	120	12092	8.39722
GOTERM_BP_FAT	GO:0022610~biological adhesion	3	10.7143	0.219483	1390659_AT, 1370177_AT, 1371785_AT	24	463	12092	3.26458
GOTERM_BP_FAT	GO:0007155~cell adhesion	3	10.7143	0.219483	1390659_AT, 1370177_AT, 1371785_AT	24	463	12092	3.26458
GOTERM_MF_FAT	GO:0004866~endopeptidase inhibitor activity	2	7.14286	0.220554	1367712_AT, 1368482_AT	21	148	11963	7.6982
GOTERM_BP_FAT	GO:0007611~learning or memory	2	7.14286	0.223289	1387306_A_AT, 1375043_AT	24	132	12092	7.63384
GOTERM_MF_FAT	GO:0030414~peptidase inhibitor activity	2	7.14286	0.234952	1367712_AT, 1368482_AT	21	159	11963	7.16562
GOTERM_BP_FAT	GO:0006351~transcription, DNA-dependent	2	7.14286	0.236633	1387788_AT, 1375043_AT	24	141	12092	7.14657
GOTERM_BP_FAT	GO:0050778~positive regulation of immune response	2	7.14286	0.236633	1370177_AT, 1368482_AT	24	141	12092	7.14657
GOTERM_BP_FAT	GO:0032870~cellular response to hormone stimulus	2	7.14286	0.236633	1387788_AT, 1375043_AT	24	141	12092	7.14657
GOTERM_BP_FAT	GO:0032774~RNA biosynthetic process	2	7.14286	0.241033	1387788_AT, 1375043_AT	24	144	12092	6.99769
GOTERM_CC_FAT	GO:0016323~basolateral plasma membrane	2	7.14286	0.242146	1390659_AT, 1389409_AT	17	185	10776	6.85278
GOTERM_BP_FAT	GO:0006916~anti-apoptosis	2	7.14286	0.242494	1368482_AT, 1367973_AT	24	145	12092	6.94943
GOTERM_BP_FAT	GO:0010608~posttranscriptional regulation of gene expression	2	7.14286	0.245408	1371583_AT, 1370174_AT	24	147	12092	6.85488
GOTERM_BP_FAT	GO:0007568~aging	2	7.14286	0.249759	1367712_AT, 1375043_AT	24	150	12092	6.71778
GOTERM_BP_FAT	GO:0050804~regulation of synaptic transmission	2	7.14286	0.271155	1387306_A_AT, 1367973_AT	24	165	12092	6.10707
GOTERM_BP_FAT	GO:0001558~regulation of cell growth	2	7.14286	0.276762	1390659_AT, 1371785_AT	24	169	12092	5.96252
GOTERM_BP_FAT	GO:0051969~regulation of transmission of nerve impulse	2	7.14286	0.286474	1387306_A_AT, 1367973_AT	24	176	12092	5.72538
GOTERM_BP_FAT	GO:0006979~response to oxidative stress	2	7.14286	0.296061	1368072_AT, 1375043_AT	24	183	12092	5.50638
GOTERM_BP_FAT	GO:0031644~regulation of neurological system process	2	7.14286	0.302834	1387306_A_AT, 1367973_AT	24	188	12092	5.35993
GOTERM_BP_FAT	GO:0003002~regionalization	2	7.14286	0.304181	1387306_A_AT, 1386994_AT	24	189	12092	5.33157
GOTERM_CC_FAT	GO:0031012~extracellular matrix	2	7.14286	0.31537	1390659_AT, 1367712_AT	17	252	10776	5.03081
GOTERM_MF_FAT	GO:0046982~protein heterodimerization activity	2	7.14286	0.318499	1387788_AT, 1375043_AT	21	227	11963	5.01909
GOTERM_CC_FAT	GO:0031224~intrinsic to membrane	9	32.1429	0.326176	1387269_S_AT, 1369029_AT, 1370083_AT, 1368391_AT, 1390659_AT, 1370177_AT, 1371785_AT, 1370314_AT, 1373035_AT	17	4467	10776	1.27713
GOTERM_BP_FAT	GO:0007584~response to nutrient	2	7.14286	0.326703	1390659_AT, 1367973_AT	24	206	12092	4.89159
GOTERM_CC_FAT	GO:0044459~plasma membrane part	4	14.2857	0.327623	1387269_S_AT, 1390659_AT, 1389409_AT, 1381533_AT	17	1358	10776	1.86711
GOTERM_BP_FAT	GO:0007626~locomotory behavior	2	7.14286	0.329306	1370083_AT, 1367973_AT	24	208	12092	4.84455
GOTERM_MF_FAT	GO:0004857~enzyme inhibitor activity	2	7.14286	0.331171	1367712_AT, 1368482_AT	21	238	11963	4.78711
GOTERM_BP_FAT	GO:0001568~blood vessel development	2	7.14286	0.357314	1387788_AT, 1390659_AT	24	230	12092	4.38116
GOTERM_BP_FAT	GO:0002684~positive regulation of immune system process	2	7.14286	0.359804	1370177_AT, 1368482_AT	24	232	12092	4.34339
GOTERM_BP_FAT	GO:0048584~positive regulation of response to stimulus	2	7.14286	0.359804	1370177_AT, 1368482_AT	24	232	12092	4.34339
GOTERM_BP_FAT	GO:0042127~regulation of cell proliferation	3	10.7143	0.363394	1369268_AT, 1368072_AT, 1367973_AT	24	665	12092	2.27293
GOTERM_BP_FAT	GO:0001944~vasculature development	2	7.14286	0.365989	1387788_AT, 1390659_AT	24	237	12092	4.25176
GOTERM_BP_FAT	GO:0001775~cell activation	2	7.14286	0.372116	1367712_AT, 1368482_AT	24	242	12092	4.16391
GOTERM_BP_FAT	GO:0007389~pattern specification process	2	7.14286	0.376978	1387306_A_AT, 1386994_AT	24	246	12092	4.09621
GOTERM_BP_FAT	GO:0051726~regulation of cell cycle	2	7.14286	0.378187	1387788_AT, 1368072_AT	24	247	12092	4.07962
GOTERM_BP_FAT	GO:0045597~positive regulation of cell differentiation	2	7.14286	0.384202	1387788_AT, 1371785_AT	24	252	12092	3.99868
GOTERM_BP_FAT	GO:0042592~homeostatic process	3	10.7143	0.397491	1367712_AT, 1387306_A_AT, 1367973_AT	24	714	12092	2.11695
GOTERM_BP_FAT	GO:0031175~neuron projection development	2	7.14286	0.408861	1390659_AT, 1387306_A_AT	24	273	12092	3.69109
GOTERM_BP_FAT	GO:0007167~enzyme linked receptor protein signaling pathway	2	7.14286	0.416869	1367973_AT, 1375043_AT	24	280	12092	3.59881
GOTERM_BP_FAT	GO:0008610~lipid biosynthetic process	2	7.14286	0.418004	1387269_S_AT, 1367712_AT	24	281	12092	3.586
GOTERM_BP_FAT	GO:0031667~response to nutrient levels	2	7.14286	0.419138	1390659_AT, 1367973_AT	24	282	12092	3.57329
GOTERM_BP_FAT	GO:0003006~reproductive developmental process	2	7.14286	0.419138	1387788_AT, 1390659_AT	24	282	12092	3.57329
GOTERM_MF_FAT	GO:0030246~carbohydrate binding	2	7.14286	0.435578	1390659_AT, 1367973_AT	21	337	11963	3.38081
GOTERM_BP_FAT	GO:0040008~regulation of growth	2	7.14286	0.436987	1390659_AT, 1371785_AT	24	298	12092	3.38143
GOTERM_MF_FAT	GO:0008270~zinc ion binding	4	14.2857	0.448362	1395557_AT, 1387306_A_AT, 1387060_AT, 1389409_AT, 1383906_AT, 1388986_AT	21	1460	11963	1.56073
GOTERM_BP_FAT	GO:0051094~positive regulation of developmental process	2	7.14286	0.451101	1387788_AT, 1371785_AT	24	311	12092	3.24009
GOTERM_BP_FAT	GO:0044057~regulation of system process	2	7.14286	0.459618	1387306_A_AT, 1367973_AT	24	319	12092	3.15883
GOTERM_BP_FAT	GO:0010647~positive regulation of cell communication	2	7.14286	0.460674	1370314_AT, 1367973_AT	24	320	12092	3.14896
GOTERM_CC_FAT	GO:0016021~integral to membrane	8	28.5714	0.480684	1369029_AT, 1370083_AT, 1368391_AT, 1390659_AT, 1370177_AT, 1371785_AT, 1370314_AT, 1373035_AT	17	4336	10776	1.16952
GOTERM_BP_FAT	GO:0030030~cell projection organization	2	7.14286	0.502299	1390659_AT, 1387306_A_AT	24	361	12092	2.79132
GOTERM_BP_FAT	GO:0006873~cellular ion homeostasis	2	7.14286	0.511015	1387306_A_AT, 1367973_AT	24	370	12092	2.72342
GOTERM_BP_FAT	GO:0055082~cellular chemical homeostasis	2	7.14286	0.515795	1387306_A_AT, 1367973_AT	24	375	12092	2.68711
GOTERM_CC_FAT	GO:0005615~extracellular space	2	7.14286	0.526805	1375951_AT, 1367973_AT	17	492	10776	2.57676
GOTERM_BP_FAT	GO:0008284~positive regulation of cell proliferation	2	7.14286	0.528013	1369268_AT, 1367973_AT	24	388	12092	2.59708
GOTERM_MF_FAT	GO:0046872~metal ion binding	6	21.4286	0.538017	1395557_AT, 1369029_AT, 1387306_A_AT, 1387060_AT, 1389409_AT, 1375951_AT, 1383906_AT, 1388986_AT	21	2854	11963	1.19762
GOTERM_BP_FAT	GO:0050801~ion homeostasis	2	7.14286	0.54084	1387306_A_AT, 1367973_AT	24	402	12092	2.50663
GOTERM_BP_FAT	GO:0008219~cell death	2	7.14286	0.550685	1371785_AT, 1370174_AT	24	413	12092	2.43987
GOTERM_BP_FAT	GO:0006955~immune response	2	7.14286	0.55157	1369029_AT, 1367973_AT	24	414	12092	2.43398
GOTERM_MF_FAT	GO:0043169~cation binding	6	21.4286	0.551685	1395557_AT, 1369029_AT, 1387306_A_AT, 1387060_AT, 1389409_AT, 1375951_AT, 1383906_AT, 1388986_AT	21	2893	11963	1.18147
GOTERM_BP_FAT	GO:0032268~regulation of cellular protein metabolic process	2	7.14286	0.553334	1367712_AT, 1370174_AT	24	416	12092	2.42228
GOTERM_CC_FAT	GO:0043233~organelle lumen	3	10.7143	0.555638	1369268_AT, 1367712_AT, 1375043_AT	17	1221	10776	1.55745
GOTERM_BP_FAT	GO:0016265~death	2	7.14286	0.556844	1371785_AT, 1370174_AT	24	420	12092	2.39921
GOTERM_MF_FAT	GO:0043167~ion binding	6	21.4286	0.568997	1395557_AT, 1369029_AT, 1387306_A_AT, 1387060_AT, 1389409_AT, 1375951_AT, 1383906_AT, 1388986_AT	21	2943	11963	1.1614
GOTERM_CC_FAT	GO:0031974~membrane-enclosed lumen	3	10.7143	0.571402	1369268_AT, 1367712_AT, 1375043_AT	17	1255	10776	1.51526
GOTERM_BP_FAT	GO:0048609~reproductive process in a multicellular organism	2	7.14286	0.576517	1387788_AT, 1367973_AT	24	443	12092	2.27464
GOTERM_BP_FAT	GO:0032504~multicellular organism reproduction	2	7.14286	0.576517	1387788_AT, 1367973_AT	24	443	12092	2.27464
GOTERM_BP_FAT	GO:0019725~cellular homeostasis	2	7.14286	0.584808	1387306_A_AT, 1367973_AT	24	453	12092	2.22443
GOTERM_BP_FAT	GO:0048878~chemical homeostasis	2	7.14286	0.615682	1387306_A_AT, 1367973_AT	24	492	12092	2.0481
GOTERM_MF_FAT	GO:0046914~transition metal ion binding	4	14.2857	0.626857	1395557_AT, 1387306_A_AT, 1387060_AT, 1389409_AT, 1383906_AT, 1388986_AT	21	1874	11963	1.21594
GOTERM_MF_FAT	GO:0042802~identical protein binding	2	7.14286	0.635356	1387343_AT, 1369268_AT, 1368813_AT	21	588	11963	1.93764
GOTERM_MF_FAT	GO:0005509~calcium ion binding	2	7.14286	0.685634	1369029_AT, 1375951_AT	21	672	11963	1.69544
GOTERM_BP_FAT	GO:0010605~negative regulation of macromolecule metabolic process	2	7.14286	0.71576	1371583_AT, 1367712_AT	24	643	12092	1.56713
GOTERM_CC_FAT	GO:0031981~nuclear lumen	2	7.14286	0.763137	1369268_AT, 1375043_AT	17	927	10776	1.3676
GOTERM_CC_FAT	GO:0070013~intracellular organelle lumen	2	7.14286	0.843333	1369268_AT, 1375043_AT	17	1178	10776	1.0762
GOTERM_BP_FAT	GO:0007166~cell surface receptor linked signal transduction	4	14.2857	0.898437	1370083_AT, 1368482_AT, 1367973_AT, 1375043_AT	24	2591	12092	0.777821
GOTERM_MF_FAT	GO:0032555~purine ribonucleotide binding	2	7.14286	0.938646	1371583_AT, 1381533_AT	21	1557	11963	0.731749
GOTERM_MF_FAT	GO:0032553~ribonucleotide binding	2	7.14286	0.938764	1371583_AT, 1381533_AT	21	1558	11963	0.731279
GOTERM_MF_FAT	GO:0017076~purine nucleotide binding	2	7.14286	0.947122	1371583_AT, 1381533_AT	21	1634	11963	0.697266
GOTERM_BP_FAT	GO:0050890~cognition	2	7.14286	0.962975	1387306_A_AT, 1375043_AT	24	1613	12092	0.624716
GOTERM_MF_FAT	GO:0000166~nucleotide binding	2	7.14286	0.971894	1371583_AT, 1381533_AT	21	1955	11963	0.582779
GOTERM_BP_FAT	GO:0050877~neurological system process	2	7.14286	0.978086	1387306_A_AT, 1375043_AT	24	1849	12092	0.544979

## Sheet: Necrosis_t-test
Category	Term	Count	%	PValue	Genes	List Total	Pop Hits	Pop Total	Fold Enrichment
GOTERM_BP_FAT	GO:0009611~response to wounding	7	25.9259	8.29753e-05	1387269_S_AT, 1395557_AT, 1370083_AT, 1390659_AT, 1367712_AT, 1387060_AT, 1375951_AT, 1367973_AT, 1388986_AT	23	424	12092	8.67966
GOTERM_BP_FAT	GO:0042060~wound healing	5	18.5185	0.000247411	1387269_S_AT, 1395557_AT, 1390659_AT, 1367712_AT, 1387060_AT, 1375951_AT, 1388986_AT	23	174	12092	15.1074
GOTERM_BP_FAT	GO:0010033~response to organic substance	8	29.6296	0.00093796	1372064_AT, 1371583_AT, 1370083_AT, 1390659_AT, 1367712_AT, 1370174_AT, 1375951_AT, 1367973_AT	23	928	12092	4.53223
GOTERM_BP_FAT	GO:0016477~cell migration	5	18.5185	0.00110977	1370083_AT, 1390659_AT, 1370177_AT, 1371785_AT, 1367973_AT	23	259	12092	10.1494
GOTERM_CC_FAT	GO:0009986~cell surface	5	18.5185	0.00165465	1387269_S_AT, 1390659_AT, 1370177_AT, 1371785_AT, 1375951_AT	18	339	10776	8.82989
GOTERM_BP_FAT	GO:0051674~localization of cell	5	18.5185	0.00261197	1370083_AT, 1390659_AT, 1370177_AT, 1371785_AT, 1367973_AT	23	327	12092	8.03882
GOTERM_BP_FAT	GO:0048870~cell motility	5	18.5185	0.00261197	1370083_AT, 1390659_AT, 1370177_AT, 1371785_AT, 1367973_AT	23	327	12092	8.03882
GOTERM_BP_FAT	GO:0006928~cell motion	5	18.5185	0.0061736	1370083_AT, 1390659_AT, 1370177_AT, 1371785_AT, 1367973_AT	23	416	12092	6.31898
GOTERM_BP_FAT	GO:0030097~hemopoiesis	4	14.8148	0.00763204	1369029_AT, 1370083_AT, 1367712_AT, 1368482_AT	23	226	12092	9.30512
GOTERM_BP_FAT	GO:0042330~taxis	3	11.1111	0.00983665	1372064_AT, 1370083_AT, 1367973_AT	23	83	12092	19.0026
GOTERM_BP_FAT	GO:0006935~chemotaxis	3	11.1111	0.00983665	1372064_AT, 1370083_AT, 1367973_AT	23	83	12092	19.0026
GOTERM_BP_FAT	GO:0048534~hemopoietic or lymphoid organ development	4	14.8148	0.0100565	1369029_AT, 1370083_AT, 1367712_AT, 1368482_AT	23	250	12092	8.41183
GOTERM_BP_FAT	GO:0002520~immune system development	4	14.8148	0.0114197	1369029_AT, 1370083_AT, 1367712_AT, 1368482_AT	23	262	12092	8.02655
GOTERM_BP_FAT	GO:0030099~myeloid cell differentiation	3	11.1111	0.0122311	1369029_AT, 1370083_AT, 1367712_AT	23	93	12092	16.9593
GOTERM_CC_FAT	GO:0005912~adherens junction	3	11.1111	0.0154723	1390659_AT, 1383401_AT, 1389409_AT, 1381533_AT	18	122	10776	14.7213
GOTERM_BP_FAT	GO:0021700~developmental maturation	3	11.1111	0.0159672	1390659_AT, 1367712_AT, 1381533_AT	23	107	12092	14.7403
GOTERM_CC_FAT	GO:0070161~anchoring junction	3	11.1111	0.0171951	1390659_AT, 1383401_AT, 1389409_AT, 1381533_AT	18	129	10776	13.9225
GOTERM_BP_FAT	GO:0032496~response to lipopolysaccharide	3	11.1111	0.0188987	1370083_AT, 1375951_AT, 1367973_AT	23	117	12092	13.4805
GOTERM_CC_FAT	GO:0005886~plasma membrane	9	33.3333	0.0205323	1387269_S_AT, 1370083_AT, 1368391_AT, 1390659_AT, 1370177_AT, 1371785_AT, 1383401_AT, 1389409_AT, 1375951_AT, 1381533_AT	18	2396	10776	2.24875
GOTERM_CC_FAT	GO:0044421~extracellular region part	5	18.5185	0.0205944	1372064_AT, 1390659_AT, 1367712_AT, 1375951_AT, 1367973_AT	18	693	10776	4.31938
GOTERM_BP_FAT	GO:0002237~response to molecule of bacterial origin	3	11.1111	0.0223656	1370083_AT, 1375951_AT, 1367973_AT	23	128	12092	12.322
GOTERM_BP_FAT	GO:0042981~regulation of apoptosis	5	18.5185	0.0318344	1373164_AT, 1390659_AT, 1367712_AT, 1368482_AT, 1367973_AT	23	677	12092	3.88286
GOTERM_BP_FAT	GO:0043067~regulation of programmed cell death	5	18.5185	0.0332043	1373164_AT, 1390659_AT, 1367712_AT, 1368482_AT, 1367973_AT	23	686	12092	3.83192
GOTERM_BP_FAT	GO:0010941~regulation of cell death	5	18.5185	0.0336687	1373164_AT, 1390659_AT, 1367712_AT, 1368482_AT, 1367973_AT	23	689	12092	3.81523
GOTERM_BP_FAT	GO:0006952~defense response	4	14.8148	0.0344863	1372064_AT, 1370083_AT, 1390659_AT, 1367973_AT	23	399	12092	5.27057
GOTERM_BP_FAT	GO:0001558~regulation of cell growth	3	11.1111	0.0373548	1372064_AT, 1390659_AT, 1371785_AT	23	169	12092	9.33265
GOTERM_CC_FAT	GO:0005576~extracellular region	6	22.2222	0.0429165	1387269_S_AT, 1372064_AT, 1390659_AT, 1367712_AT, 1375951_AT, 1367973_AT	18	1281	10776	2.80406
GOTERM_MF_FAT	GO:0008009~chemokine activity	2	7.40741	0.0522008	1372064_AT, 1367973_AT	21	32	11963	35.6042
GOTERM_MF_FAT	GO:0042379~chemokine receptor binding	2	7.40741	0.0537896	1372064_AT, 1367973_AT	21	33	11963	34.5253
GOTERM_BP_FAT	GO:0007626~locomotory behavior	3	11.1111	0.0542974	1372064_AT, 1370083_AT, 1367973_AT	23	208	12092	7.58278
GOTERM_BP_FAT	GO:0009617~response to bacterium	3	11.1111	0.0561668	1370083_AT, 1375951_AT, 1367973_AT	23	212	12092	7.4397
GOTERM_BP_FAT	GO:0006954~inflammatory response	3	11.1111	0.0585357	1370083_AT, 1390659_AT, 1367973_AT	23	217	12092	7.26828
GOTERM_BP_FAT	GO:0030595~leukocyte chemotaxis	2	7.40741	0.0652528	1370083_AT, 1367973_AT	23	37	12092	28.4183
GOTERM_BP_FAT	GO:0060326~cell chemotaxis	2	7.40741	0.0703615	1370083_AT, 1367973_AT	23	40	12092	26.287
GOTERM_BP_FAT	GO:0030307~positive regulation of cell growth	2	7.40741	0.0855283	1372064_AT, 1371785_AT	23	49	12092	21.4587
GOTERM_BP_FAT	GO:0045793~positive regulation of cell size	2	7.40741	0.093852	1372064_AT, 1371785_AT	23	54	12092	19.4718
GOTERM_BP_FAT	GO:0050900~leukocyte migration	2	7.40741	0.0988114	1370083_AT, 1367973_AT	23	57	12092	18.447
GOTERM_BP_FAT	GO:0040008~regulation of growth	3	11.1111	0.101274	1372064_AT, 1390659_AT, 1371785_AT	23	298	12092	5.29268
GOTERM_CC_FAT	GO:0005925~focal adhesion	2	7.40741	0.109205	1390659_AT, 1383401_AT, 1389409_AT	18	73	10776	16.4018
GOTERM_BP_FAT	GO:0019221~cytokine-mediated signaling pathway	2	7.40741	0.110283	1395557_AT, 1387060_AT, 1367973_AT, 1388986_AT	23	64	12092	16.4293
GOTERM_CC_FAT	GO:0005924~cell-substrate adherens junction	2	7.40741	0.114852	1390659_AT, 1383401_AT, 1389409_AT	18	77	10776	15.5498
GOTERM_BP_FAT	GO:0010212~response to ionizing radiation	2	7.40741	0.118391	1375951_AT, 1367973_AT	23	69	12092	15.2388
GOTERM_BP_FAT	GO:0043066~negative regulation of apoptosis	3	11.1111	0.121839	1367712_AT, 1368482_AT, 1367973_AT	23	333	12092	4.73639
GOTERM_CC_FAT	GO:0030055~cell-substrate junction	2	7.40741	0.121863	1390659_AT, 1383401_AT, 1389409_AT	18	82	10776	14.6016
GOTERM_BP_FAT	GO:0043069~negative regulation of programmed cell death	3	11.1111	0.12486	1367712_AT, 1368482_AT, 1367973_AT	23	338	12092	4.66632
GOTERM_BP_FAT	GO:0060548~negative regulation of cell death	3	11.1111	0.125466	1367712_AT, 1368482_AT, 1367973_AT	23	339	12092	4.65256
GOTERM_BP_FAT	GO:0048469~cell maturation	2	7.40741	0.137565	1367712_AT, 1381533_AT	23	81	12092	12.9812
GOTERM_BP_FAT	GO:0045927~positive regulation of growth	2	7.40741	0.150125	1372064_AT, 1371785_AT	23	89	12092	11.8144
GOTERM_CC_FAT	GO:0030054~cell junction	3	11.1111	0.150263	1390659_AT, 1383401_AT, 1389409_AT, 1381533_AT	18	438	10776	4.10046
GOTERM_MF_FAT	GO:0005539~glycosaminoglycan binding	2	7.40741	0.15751	1390659_AT, 1367973_AT	21	102	11963	11.1699
GOTERM_BP_FAT	GO:0009628~response to abiotic stimulus	3	11.1111	0.163094	1371583_AT, 1375951_AT, 1367973_AT	23	399	12092	3.95293
GOTERM_MF_FAT	GO:0005125~cytokine activity	2	7.40741	0.168811	1372064_AT, 1367973_AT	21	110	11963	10.3576
GOTERM_BP_FAT	GO:0009266~response to temperature stimulus	2	7.40741	0.171687	1371583_AT, 1367973_AT	23	103	12092	10.2085
GOTERM_BP_FAT	GO:0008219~cell death	3	11.1111	0.172172	1373164_AT, 1371785_AT, 1370174_AT	23	413	12092	3.81893
GOTERM_BP_FAT	GO:0006955~immune response	3	11.1111	0.172824	1372064_AT, 1369029_AT, 1367973_AT	23	414	12092	3.8097
GOTERM_BP_FAT	GO:0016265~death	3	11.1111	0.176745	1373164_AT, 1371785_AT, 1370174_AT	23	420	12092	3.75528
GOTERM_MF_FAT	GO:0001871~pattern binding	2	7.40741	0.177193	1390659_AT, 1367973_AT	21	116	11963	9.82184
GOTERM_MF_FAT	GO:0030247~polysaccharide binding	2	7.40741	0.177193	1390659_AT, 1367973_AT	21	116	11963	9.82184
GOTERM_BP_FAT	GO:0007610~behavior	3	11.1111	0.179368	1372064_AT, 1370083_AT, 1367973_AT	23	424	12092	3.71985
GOTERM_CC_FAT	GO:0005615~extracellular space	3	11.1111	0.180616	1372064_AT, 1375951_AT, 1367973_AT	18	492	10776	3.65041
GOTERM_BP_FAT	GO:0034097~response to cytokine stimulus	2	7.40741	0.185271	1372064_AT, 1367712_AT	23	112	12092	9.3882
GOTERM_BP_FAT	GO:0032844~regulation of homeostatic process	2	7.40741	0.186767	1370083_AT, 1390659_AT	23	113	12092	9.30512
GOTERM_BP_FAT	GO:0033273~response to vitamin	2	7.40741	0.186767	1390659_AT, 1367973_AT	23	113	12092	9.30512
GOTERM_BP_FAT	GO:0031099~regeneration	2	7.40741	0.192725	1387269_S_AT, 1367973_AT	23	117	12092	8.98699
GOTERM_BP_FAT	GO:0045893~positive regulation of transcription, DNA-dependent	3	11.1111	0.200579	1395557_AT, 1387343_AT, 1368813_AT, 1387060_AT, 1372564_AT, 1388986_AT	23	456	12092	3.45881
GOTERM_BP_FAT	GO:0051254~positive regulation of RNA metabolic process	3	11.1111	0.203255	1395557_AT, 1387343_AT, 1368813_AT, 1387060_AT, 1372564_AT, 1388986_AT	23	460	12092	3.42873
GOTERM_MF_FAT	GO:0043565~sequence-specific DNA binding	3	11.1111	0.20399	1387343_AT, 1369268_AT, 1368813_AT, 1372564_AT	21	502	11963	3.40438
GOTERM_BP_FAT	GO:0022610~biological adhesion	3	11.1111	0.205266	1390659_AT, 1370177_AT, 1371785_AT	23	463	12092	3.40652
GOTERM_BP_FAT	GO:0007155~cell adhesion	3	11.1111	0.205266	1390659_AT, 1370177_AT, 1371785_AT	23	463	12092	3.40652
GOTERM_MF_FAT	GO:0004866~endopeptidase inhibitor activity	2	7.40741	0.220554	1367712_AT, 1368482_AT	21	148	11963	7.6982
GOTERM_BP_FAT	GO:0050778~positive regulation of immune response	2	7.40741	0.22761	1370177_AT, 1368482_AT	23	141	12092	7.45729
GOTERM_BP_FAT	GO:0006916~anti-apoptosis	2	7.40741	0.233283	1368482_AT, 1367973_AT	23	145	12092	7.25157
GOTERM_MF_FAT	GO:0030414~peptidase inhibitor activity	2	7.40741	0.234952	1367712_AT, 1368482_AT	21	159	11963	7.16562
GOTERM_CC_FAT	GO:0031224~intrinsic to membrane	10	37.037	0.235425	1387269_S_AT, 1372064_AT, 1369029_AT, 1370083_AT, 1368391_AT, 1390659_AT, 1370177_AT, 1371785_AT, 1370314_AT, 1373035_AT	18	4467	10776	1.3402
GOTERM_BP_FAT	GO:0010608~posttranscriptional regulation of gene expression	2	7.40741	0.236104	1371583_AT, 1370174_AT	23	147	12092	7.15291
GOTERM_BP_FAT	GO:0045941~positive regulation of transcription	3	11.1111	0.253449	1395557_AT, 1387343_AT, 1368813_AT, 1387060_AT, 1372564_AT, 1388986_AT	23	534	12092	2.95359
GOTERM_MF_FAT	GO:0030528~transcription regulator activity	4	14.8148	0.25458	1395557_AT, 1387343_AT, 1369268_AT, 1368813_AT, 1387060_AT, 1372564_AT, 1388986_AT	21	1051	11963	2.16809
GOTERM_CC_FAT	GO:0016323~basolateral plasma membrane	2	7.40741	0.255176	1390659_AT, 1383401_AT, 1389409_AT	18	185	10776	6.47207
GOTERM_BP_FAT	GO:0010628~positive regulation of gene expression	3	11.1111	0.262352	1395557_AT, 1387343_AT, 1368813_AT, 1387060_AT, 1372564_AT, 1388986_AT	23	547	12092	2.8834
GOTERM_BP_FAT	GO:0008361~regulation of cell size	2	7.40741	0.287863	1372064_AT, 1371785_AT	23	185	12092	5.68367
GOTERM_MF_FAT	GO:0003700~transcription factor activity	3	11.1111	0.293123	1395557_AT, 1387343_AT, 1369268_AT, 1368813_AT, 1387060_AT, 1388986_AT	21	644	11963	2.65373
GOTERM_BP_FAT	GO:0009314~response to radiation	2	7.40741	0.295723	1375951_AT, 1367973_AT	23	191	12092	5.50512
GOTERM_BP_FAT	GO:0045935~positive regulation of nucleobase, nucleoside, nucleotide and nucleic acid metabolic process	3	11.1111	0.304196	1395557_AT, 1387343_AT, 1368813_AT, 1387060_AT, 1372564_AT, 1388986_AT	23	608	12092	2.59411
GOTERM_BP_FAT	GO:0007584~response to nutrient	2	7.40741	0.315012	1390659_AT, 1367973_AT	23	206	12092	5.10426
GOTERM_BP_FAT	GO:0051173~positive regulation of nitrogen compound metabolic process	3	11.1111	0.316517	1395557_AT, 1387343_AT, 1368813_AT, 1387060_AT, 1372564_AT, 1388986_AT	23	626	12092	2.51952
GOTERM_BP_FAT	GO:0010557~positive regulation of macromolecule biosynthetic process	3	11.1111	0.317884	1395557_AT, 1387343_AT, 1368813_AT, 1387060_AT, 1372564_AT, 1388986_AT	23	628	12092	2.51149
GOTERM_MF_FAT	GO:0004857~enzyme inhibitor activity	2	7.40741	0.331171	1367712_AT, 1368482_AT	21	238	11963	4.78711
GOTERM_CC_FAT	GO:0031012~extracellular matrix	2	7.40741	0.331404	1390659_AT, 1367712_AT	18	252	10776	4.75132
GOTERM_BP_FAT	GO:0031328~positive regulation of cellular biosynthetic process	3	11.1111	0.34173	1395557_AT, 1387343_AT, 1368813_AT, 1387060_AT, 1372564_AT, 1388986_AT	23	663	12092	2.37891
GOTERM_BP_FAT	GO:0042127~regulation of cell proliferation	3	11.1111	0.343088	1369268_AT, 1368072_AT, 1367973_AT	23	665	12092	2.37176
GOTERM_BP_FAT	GO:0032535~regulation of cellular component size	2	7.40741	0.346045	1372064_AT, 1371785_AT	23	231	12092	4.55185
GOTERM_BP_FAT	GO:0048584~positive regulation of response to stimulus	2	7.40741	0.347258	1370177_AT, 1368482_AT	23	232	12092	4.53223
GOTERM_BP_FAT	GO:0002684~positive regulation of immune system process	2	7.40741	0.347258	1370177_AT, 1368482_AT	23	232	12092	4.53223
GOTERM_BP_FAT	GO:0009891~positive regulation of biosynthetic process	3	11.1111	0.349864	1395557_AT, 1387343_AT, 1368813_AT, 1387060_AT, 1372564_AT, 1388986_AT	23	675	12092	2.33662
GOTERM_BP_FAT	GO:0006350~transcription	3	11.1111	0.355946	1395557_AT, 1387343_AT, 1369268_AT, 1368813_AT, 1387060_AT, 1388986_AT	23	684	12092	2.30587
GOTERM_BP_FAT	GO:0001775~cell activation	2	7.40741	0.35927	1367712_AT, 1368482_AT	23	242	12092	4.34495
GOTERM_CC_FAT	GO:0044459~plasma membrane part	4	14.8148	0.364086	1387269_S_AT, 1390659_AT, 1383401_AT, 1389409_AT, 1381533_AT	18	1358	10776	1.76338
GOTERM_CC_FAT	GO:0016021~integral to membrane	9	33.3333	0.367059	1372064_AT, 1369029_AT, 1370083_AT, 1368391_AT, 1390659_AT, 1370177_AT, 1371785_AT, 1370314_AT, 1373035_AT	18	4336	10776	1.24262
GOTERM_BP_FAT	GO:0006355~regulation of transcription, DNA-dependent	4	14.8148	0.387624	1395557_AT, 1387343_AT, 1369268_AT, 1368813_AT, 1387060_AT, 1372564_AT, 1388986_AT	23	1224	12092	1.7181
GOTERM_MF_FAT	GO:0003677~DNA binding	4	14.8148	0.395537	1395557_AT, 1387343_AT, 1369268_AT, 1368813_AT, 1387060_AT, 1372564_AT, 1388986_AT	21	1348	11963	1.69041
GOTERM_BP_FAT	GO:0051252~regulation of RNA metabolic process	4	14.8148	0.403068	1395557_AT, 1387343_AT, 1369268_AT, 1368813_AT, 1387060_AT, 1372564_AT, 1388986_AT	23	1254	12092	1.677
GOTERM_BP_FAT	GO:0008610~lipid biosynthetic process	2	7.40741	0.404132	1387269_S_AT, 1367712_AT	23	281	12092	3.74192
GOTERM_BP_FAT	GO:0031667~response to nutrient levels	2	7.40741	0.405242	1390659_AT, 1367973_AT	23	282	12092	3.72865
GOTERM_BP_FAT	GO:0009991~response to extracellular stimulus	2	7.40741	0.42703	1390659_AT, 1367973_AT	23	302	12092	3.48172
GOTERM_MF_FAT	GO:0030246~carbohydrate binding	2	7.40741	0.435578	1390659_AT, 1367973_AT	21	337	11963	3.38081
GOTERM_BP_FAT	GO:0010647~positive regulation of cell communication	2	7.40741	0.445986	1370314_AT, 1367973_AT	23	320	12092	3.28587
GOTERM_BP_FAT	GO:0010604~positive regulation of macromolecule metabolic process	3	11.1111	0.448551	1395557_AT, 1387343_AT, 1368813_AT, 1387060_AT, 1372564_AT, 1388986_AT	23	825	12092	1.91178
GOTERM_BP_FAT	GO:0043065~positive regulation of apoptosis	2	7.40741	0.456257	1373164_AT, 1390659_AT	23	330	12092	3.1863
GOTERM_BP_FAT	GO:0043068~positive regulation of programmed cell death	2	7.40741	0.458289	1373164_AT, 1390659_AT	23	332	12092	3.1671
GOTERM_BP_FAT	GO:0010942~positive regulation of cell death	2	7.40741	0.461324	1373164_AT, 1390659_AT	23	335	12092	3.13874
GOTERM_BP_FAT	GO:0048666~neuron development	2	7.40741	0.473302	1390659_AT, 1381533_AT	23	347	12092	3.0302
GOTERM_BP_FAT	GO:0006915~apoptosis	2	7.40741	0.493653	1373164_AT, 1370174_AT	23	368	12092	2.85728
GOTERM_BP_FAT	GO:0012501~programmed cell death	2	7.40741	0.501207	1373164_AT, 1370174_AT	23	376	12092	2.79648
GOTERM_BP_FAT	GO:0045944~positive regulation of transcription from RNA polymerase II promoter	2	7.40741	0.508653	1395557_AT, 1387343_AT, 1368813_AT, 1387060_AT, 1388986_AT	23	384	12092	2.73822
GOTERM_BP_FAT	GO:0008284~positive regulation of cell proliferation	2	7.40741	0.512336	1369268_AT, 1367973_AT	23	388	12092	2.71
GOTERM_BP_FAT	GO:0032268~regulation of cellular protein metabolic process	2	7.40741	0.53739	1367712_AT, 1370174_AT	23	416	12092	2.52759
GOTERM_BP_FAT	GO:0030182~neuron differentiation	2	7.40741	0.57187	1390659_AT, 1381533_AT	23	457	12092	2.30083
GOTERM_BP_FAT	GO:0045449~regulation of transcription	4	14.8148	0.57533	1395557_AT, 1387343_AT, 1369268_AT, 1368813_AT, 1387060_AT, 1372564_AT, 1388986_AT	23	1608	12092	1.30781
GOTERM_MF_FAT	GO:0046983~protein dimerization activity	2	7.40741	0.594862	1387343_AT, 1369268_AT, 1368813_AT	21	528	11963	2.15783
GOTERM_BP_FAT	GO:0009725~response to hormone stimulus	2	7.40741	0.612819	1367712_AT, 1367973_AT	23	510	12092	2.06172
GOTERM_MF_FAT	GO:0042802~identical protein binding	2	7.40741	0.635356	1387343_AT, 1369268_AT, 1368813_AT	21	588	11963	1.93764
GOTERM_BP_FAT	GO:0009719~response to endogenous stimulus	2	7.40741	0.656637	1367712_AT, 1367973_AT	23	573	12092	1.83504
GOTERM_BP_FAT	GO:0006357~regulation of transcription from RNA polymerase II promoter	2	7.40741	0.67642	1395557_AT, 1387343_AT, 1368813_AT, 1387060_AT, 1388986_AT	23	604	12092	1.74086
GOTERM_MF_FAT	GO:0005509~calcium ion binding	2	7.40741	0.685634	1369029_AT, 1375951_AT	21	672	11963	1.69544
GOTERM_BP_FAT	GO:0010605~negative regulation of macromolecule metabolic process	2	7.40741	0.699765	1371583_AT, 1367712_AT	23	643	12092	1.63527
GOTERM_MF_FAT	GO:0008270~zinc ion binding	3	11.1111	0.720364	1395557_AT, 1383401_AT, 1387060_AT, 1389409_AT, 1383906_AT, 1388986_AT	21	1460	11963	1.17055
GOTERM_BP_FAT	GO:0042592~homeostatic process	2	7.40741	0.7382	1367712_AT, 1367973_AT	23	714	12092	1.47266
GOTERM_MF_FAT	GO:0046872~metal ion binding	5	18.5185	0.738511	1395557_AT, 1369029_AT, 1383401_AT, 1387060_AT, 1389409_AT, 1375951_AT, 1383906_AT, 1388986_AT	21	2854	11963	0.998014
GOTERM_MF_FAT	GO:0043169~cation binding	5	18.5185	0.749315	1395557_AT, 1369029_AT, 1383401_AT, 1387060_AT, 1389409_AT, 1375951_AT, 1383906_AT, 1388986_AT	21	2893	11963	0.98456
GOTERM_MF_FAT	GO:0032555~purine ribonucleotide binding	3	11.1111	0.754709	1371583_AT, 1373164_AT, 1381533_AT	21	1557	11963	1.09762
GOTERM_MF_FAT	GO:0032553~ribonucleotide binding	3	11.1111	0.755045	1371583_AT, 1373164_AT, 1381533_AT	21	1558	11963	1.09692
GOTERM_MF_FAT	GO:0043167~ion binding	5	18.5185	0.762724	1395557_AT, 1369029_AT, 1383401_AT, 1387060_AT, 1389409_AT, 1375951_AT, 1383906_AT, 1388986_AT	21	2943	11963	0.967833
GOTERM_MF_FAT	GO:0017076~purine nucleotide binding	3	11.1111	0.779515	1371583_AT, 1373164_AT, 1381533_AT	21	1634	11963	1.0459
GOTERM_BP_FAT	GO:0007242~intracellular signaling cascade	2	7.40741	0.826637	1373164_AT, 1381533_AT	23	925	12092	1.13673
GOTERM_MF_FAT	GO:0046914~transition metal ion binding	3	11.1111	0.844045	1395557_AT, 1383401_AT, 1387060_AT, 1389409_AT, 1383906_AT, 1388986_AT	21	1874	11963	0.911953
GOTERM_MF_FAT	GO:0000166~nucleotide binding	3	11.1111	0.86188	1371583_AT, 1373164_AT, 1381533_AT	21	1955	11963	0.874169
GOTERM_CC_FAT	GO:0043233~organelle lumen	2	7.40741	0.870747	1369268_AT, 1367712_AT	18	1221	10776	0.980617
GOTERM_CC_FAT	GO:0031974~membrane-enclosed lumen	2	7.40741	0.878353	1369268_AT, 1367712_AT	18	1255	10776	0.95405
GOTERM_BP_FAT	GO:0007166~cell surface receptor linked signal transduction	4	14.8148	0.880163	1372064_AT, 1370083_AT, 1368482_AT, 1367973_AT	23	2591	12092	0.811639
GOTERM_MF_FAT	GO:0005524~ATP binding	2	7.40741	0.889167	1371583_AT, 1373164_AT	21	1245	11963	0.915127
GOTERM_MF_FAT	GO:0032559~adenyl ribonucleotide binding	2	7.40741	0.894228	1371583_AT, 1373164_AT	21	1270	11963	0.897113
GOTERM_MF_FAT	GO:0030554~adenyl nucleotide binding	2	7.40741	0.908302	1371583_AT, 1373164_AT	21	1346	11963	0.846459
GOTERM_MF_FAT	GO:0001883~purine nucleoside binding	2	7.40741	0.912364	1371583_AT, 1373164_AT	21	1370	11963	0.83163
GOTERM_MF_FAT	GO:0001882~nucleoside binding	2	7.40741	0.914167	1371583_AT, 1373164_AT	21	1381	11963	0.825006
GOTERM_CC_FAT	GO:0043232~intracellular non-membrane-bounded organelle	2	7.40741	0.957286	1373164_AT, 1369268_AT	18	1823	10776	0.656793
GOTERM_CC_FAT	GO:0043228~non-membrane-bounded organelle	2	7.40741	0.957286	1373164_AT, 1369268_AT	18	1823	10776	0.656793
GOTERM_BP_FAT	GO:0007186~G-protein coupled receptor protein signaling pathway	2	7.40741	0.983457	1372064_AT, 1370083_AT	23	2055	12092	0.511668

## Sheet: Hypertrophy_sLDA
Category	Term	Count	%	PValue	Genes	List Total	Pop Hits	Pop Total	Fold Enrichment
GOTERM_CC_FAT	GO:0044421~extracellular region part	10	33.3333	2.60405e-06	1368731_AT, 1373544_AT, 1372440_AT, 1374849_AT, 1371349_AT, 1367887_AT, 1368161_A_AT, 1367973_AT, 1388618_AT, 1376099_AT	22	693	10776	7.06808
GOTERM_BP_FAT	GO:0010033~response to organic substance	9	30	9.62357e-05	1368905_AT, 1386870_AT, 1367887_AT, 1368161_A_AT, 1393894_AT, 1371076_AT, 1367973_AT, 1369921_AT, 1369698_AT	22	928	12092	5.33053
GOTERM_BP_FAT	GO:0009725~response to hormone stimulus	7	23.3333	0.000172494	1367887_AT, 1368161_A_AT, 1393894_AT, 1371076_AT, 1367973_AT, 1369921_AT, 1369698_AT	22	510	12092	7.54403
GOTERM_BP_FAT	GO:0042493~response to drug	6	20	0.00019976	1371089_AT, 1369440_AT, 1371076_AT, 1367973_AT, 1370172_AT, 1369698_AT	22	327	12092	10.0851
GOTERM_BP_FAT	GO:0009719~response to endogenous stimulus	7	23.3333	0.000324941	1367887_AT, 1368161_A_AT, 1393894_AT, 1371076_AT, 1367973_AT, 1369921_AT, 1369698_AT	22	573	12092	6.71458
GOTERM_CC_FAT	GO:0005576~extracellular region	10	33.3333	0.000356049	1368731_AT, 1373544_AT, 1372440_AT, 1374849_AT, 1371349_AT, 1367887_AT, 1368161_A_AT, 1367973_AT, 1388618_AT, 1376099_AT	22	1281	10776	3.82372
GOTERM_CC_FAT	GO:0031012~extracellular matrix	5	16.6667	0.00127715	1374849_AT, 1371349_AT, 1368161_A_AT, 1388618_AT, 1376099_AT	22	252	10776	9.71861
GOTERM_BP_FAT	GO:0048545~response to steroid hormone stimulus	5	16.6667	0.00142282	1367887_AT, 1393894_AT, 1367973_AT, 1369921_AT, 1369698_AT	22	291	12092	9.44392
GOTERM_CC_FAT	GO:0005615~extracellular space	6	20	0.0021526	1368731_AT, 1373544_AT, 1372440_AT, 1367887_AT, 1368161_A_AT, 1367973_AT	22	492	10776	5.97339
GOTERM_BP_FAT	GO:0006575~cellular amino acid derivative metabolic process	4	13.3333	0.00291474	1368121_AT, 1367887_AT, 1371089_AT, 1370172_AT	22	168	12092	13.0866
GOTERM_CC_FAT	GO:0031980~mitochondrial lumen	4	13.3333	0.00451505	1383472_AT, 1367729_AT, 1386917_AT, 1370172_AT	22	175	10776	11.1958
GOTERM_CC_FAT	GO:0005759~mitochondrial matrix	4	13.3333	0.00451505	1383472_AT, 1367729_AT, 1386917_AT, 1370172_AT	22	175	10776	11.1958
GOTERM_BP_FAT	GO:0009611~response to wounding	5	16.6667	0.00555167	1368731_AT, 1368161_A_AT, 1367973_AT, 1376099_AT, 1370172_AT	22	424	12092	6.48156
GOTERM_MF_FAT	GO:0008201~heparin binding	3	10	0.00832853	1372440_AT, 1367973_AT, 1376099_AT	24	72	11963	20.7691
GOTERM_BP_FAT	GO:0042178~xenobiotic catabolic process	2	6.66667	0.0120966	1371089_AT, 1369921_AT	22	7	12092	157.039
GOTERM_MF_FAT	GO:0030145~manganese ion binding	3	10	0.0144495	1386870_AT, 1386917_AT, 1370172_AT	24	96	11963	15.5768
GOTERM_MF_FAT	GO:0005539~glycosaminoglycan binding	3	10	0.0162089	1372440_AT, 1367973_AT, 1376099_AT	24	102	11963	14.6605
GOTERM_BP_FAT	GO:0055114~oxidation reduction	5	16.6667	0.0195507	1383472_AT, 1368121_AT, 1393894_AT, 1371076_AT, 1370172_AT	22	612	12092	4.49049
GOTERM_MF_FAT	GO:0001871~pattern binding	3	10	0.0206506	1372440_AT, 1367973_AT, 1376099_AT	24	116	11963	12.8912
GOTERM_MF_FAT	GO:0030247~polysaccharide binding	3	10	0.0206506	1372440_AT, 1367973_AT, 1376099_AT	24	116	11963	12.8912
GOTERM_BP_FAT	GO:0019369~arachidonic acid metabolic process	2	6.66667	0.0257507	1393894_AT, 1371076_AT	22	15	12092	73.2848
GOTERM_BP_FAT	GO:0014823~response to activity	2	6.66667	0.0375504	1367973_AT, 1370172_AT	22	22	12092	49.9669
GOTERM_BP_FAT	GO:0006805~xenobiotic metabolic process	2	6.66667	0.0408967	1371089_AT, 1369921_AT	22	24	12092	45.803
GOTERM_BP_FAT	GO:0000038~very-long-chain fatty acid metabolic process	2	6.66667	0.0442318	1393894_AT, 1371076_AT	22	26	12092	42.2797
GOTERM_BP_FAT	GO:0009410~response to xenobiotic stimulus	2	6.66667	0.0458953	1371089_AT, 1369921_AT	22	27	12092	40.7138
GOTERM_BP_FAT	GO:0010332~response to gamma radiation	2	6.66667	0.047556	1367973_AT, 1370172_AT	22	28	12092	39.2597
GOTERM_MF_FAT	GO:0004364~glutathione transferase activity	2	6.66667	0.0488543	1371089_AT, 1369921_AT	24	26	11963	38.3429
GOTERM_BP_FAT	GO:0006749~glutathione metabolic process	2	6.66667	0.0492139	1371089_AT, 1370172_AT	22	29	12092	37.906
GOTERM_BP_FAT	GO:0048878~chemical homeostasis	4	13.3333	0.0516705	1367887_AT, 1369440_AT, 1367973_AT, 1370172_AT	22	492	12092	4.46859
GOTERM_BP_FAT	GO:0006954~inflammatory response	3	10	0.0538346	1368731_AT, 1368161_A_AT, 1367973_AT	22	217	12092	7.59866
GOTERM_BP_FAT	GO:0030301~cholesterol transport	2	6.66667	0.0541712	1367887_AT, 1369440_AT	22	32	12092	34.3523
GOTERM_BP_FAT	GO:0055092~sterol homeostasis	2	6.66667	0.0558182	1367887_AT, 1369440_AT	22	33	12092	33.3113
GOTERM_BP_FAT	GO:0042632~cholesterol homeostasis	2	6.66667	0.0558182	1367887_AT, 1369440_AT	22	33	12092	33.3113
GOTERM_BP_FAT	GO:0015918~sterol transport	2	6.66667	0.0558182	1367887_AT, 1369440_AT	22	33	12092	33.3113
GOTERM_BP_FAT	GO:0006953~acute-phase response	2	6.66667	0.0558182	1368731_AT, 1368161_A_AT	22	33	12092	33.3113
GOTERM_MF_FAT	GO:0046914~transition metal ion binding	8	26.6667	0.0564702	1386870_AT, 1374849_AT, 1393894_AT, 1387659_AT, 1393360_AT, 1386917_AT, 1371076_AT, 1370172_AT	24	1874	11963	2.12789
GOTERM_BP_FAT	GO:0050806~positive regulation of synaptic transmission	2	6.66667	0.0591039	1386870_AT, 1367973_AT	22	35	12092	31.4078
GOTERM_MF_FAT	GO:0008009~chemokine activity	2	6.66667	0.0597996	1373544_AT, 1367973_AT	24	32	11963	31.1536
GOTERM_MF_FAT	GO:0042379~chemokine receptor binding	2	6.66667	0.0616121	1373544_AT, 1367973_AT	24	33	11963	30.2096
GOTERM_BP_FAT	GO:0051971~positive regulation of transmission of nerve impulse	2	6.66667	0.0656428	1386870_AT, 1367973_AT	22	39	12092	28.1865
GOTERM_CC_FAT	GO:0005578~proteinaceous extracellular matrix	3	10	0.0675834	1374849_AT, 1388618_AT, 1376099_AT	22	220	10776	6.67934
GOTERM_BP_FAT	GO:0051240~positive regulation of multicellular organismal process	3	10	0.0686256	1386870_AT, 1368161_A_AT, 1367973_AT	22	249	12092	6.62212
GOTERM_MF_FAT	GO:0070330~aromatase activity	2	6.66667	0.0688286	1393894_AT, 1371076_AT	24	37	11963	26.9437
GOTERM_BP_FAT	GO:0031646~positive regulation of neurological system process	2	6.66667	0.0688959	1386870_AT, 1367973_AT	22	41	12092	26.8115
GOTERM_BP_FAT	GO:0043933~macromolecular complex subunit organization	4	13.3333	0.0756195	1386870_AT, 1367887_AT, 1368161_A_AT, 1370172_AT	22	576	12092	3.81692
GOTERM_CC_FAT	GO:0044429~mitochondrial part	4	13.3333	0.0761895	1383472_AT, 1367729_AT, 1386917_AT, 1370172_AT	22	515	10776	3.80441
GOTERM_BP_FAT	GO:0055088~lipid homeostasis	2	6.66667	0.0769817	1367887_AT, 1369440_AT	22	46	12092	23.8972
GOTERM_BP_FAT	GO:0001101~response to acid	2	6.66667	0.0769817	1368905_AT, 1367973_AT	22	46	12092	23.8972
GOTERM_BP_FAT	GO:0010035~response to inorganic substance	3	10	0.0779833	1367887_AT, 1371076_AT, 1370172_AT	22	268	12092	6.15265
GOTERM_BP_FAT	GO:0006690~icosanoid metabolic process	2	6.66667	0.0801973	1393894_AT, 1371076_AT	22	48	12092	22.9015
GOTERM_BP_FAT	GO:0033559~unsaturated fatty acid metabolic process	2	6.66667	0.0818011	1393894_AT, 1371076_AT	22	49	12092	22.4341
GOTERM_MF_FAT	GO:0016712~oxidoreductase activity, acting on paired donors, with incorporation or reduction of molecular oxygen, reduced flavin or flavoprotein as one donor, and incorporation of one atom of oxygen	2	6.66667	0.0831027	1393894_AT, 1371076_AT	24	45	11963	22.1537
GOTERM_BP_FAT	GO:0006518~peptide metabolic process	2	6.66667	0.0850006	1371089_AT, 1370172_AT	22	51	12092	21.5544
GOTERM_BP_FAT	GO:0031667~response to nutrient levels	3	10	0.0851278	1369440_AT, 1367973_AT, 1370172_AT	22	282	12092	5.8472
GOTERM_CC_FAT	GO:0005739~mitochondrion	6	20	0.0875261	1383472_AT, 1367729_AT, 1386870_AT, 1373963_AT, 1386917_AT, 1370172_AT	22	1250	10776	2.35113
GOTERM_CC_FAT	GO:0005792~microsome	3	10	0.0913903	1386870_AT, 1393894_AT, 1371076_AT	22	262	10776	5.60861
GOTERM_MF_FAT	GO:0016765~transferase activity, transferring alkyl or aryl (other than methyl) groups	2	6.66667	0.0919175	1371089_AT, 1369921_AT	24	50	11963	19.9383
GOTERM_BP_FAT	GO:0009991~response to extracellular stimulus	3	10	0.0956729	1369440_AT, 1367973_AT, 1370172_AT	22	302	12092	5.45996
GOTERM_BP_FAT	GO:0031100~organ regeneration	2	6.66667	0.0961157	1368161_A_AT, 1367973_AT	22	58	12092	18.953
GOTERM_CC_FAT	GO:0042598~vesicular fraction	3	10	0.0961793	1386870_AT, 1393894_AT, 1371076_AT	22	270	10776	5.44242
GOTERM_BP_FAT	GO:0044057~regulation of system process	3	10	0.104925	1386870_AT, 1369440_AT, 1367973_AT	22	319	12092	5.16899
GOTERM_CC_FAT	GO:0000267~cell fraction	5	16.6667	0.113264	1386870_AT, 1393894_AT, 1386917_AT, 1371076_AT, 1370172_AT	22	967	10776	2.53267
GOTERM_BP_FAT	GO:0010212~response to ionizing radiation	2	6.66667	0.113323	1367973_AT, 1370172_AT	22	69	12092	15.9315
GOTERM_CC_FAT	GO:0005625~soluble fraction	3	10	0.113498	1386870_AT, 1386917_AT, 1370172_AT	22	298	10776	4.93106
GOTERM_BP_FAT	GO:0042592~homeostatic process	4	13.3333	0.123827	1367887_AT, 1369440_AT, 1367973_AT, 1370172_AT	22	714	12092	3.0792
GOTERM_CC_FAT	GO:0005604~basement membrane	2	6.66667	0.131436	1388618_AT, 1376099_AT	22	72	10776	13.6061
GOTERM_MF_FAT	GO:0030246~carbohydrate binding	3	10	0.13604	1372440_AT, 1367973_AT, 1376099_AT	24	337	11963	4.43731
GOTERM_BP_FAT	GO:0002526~acute inflammatory response	2	6.66667	0.14531	1368731_AT, 1368161_A_AT	22	90	12092	12.2141
GOTERM_BP_FAT	GO:0006952~defense response	3	10	0.151403	1368731_AT, 1368161_A_AT, 1367973_AT	22	399	12092	4.1326
GOTERM_MF_FAT	GO:0004091~carboxylesterase activity	2	6.66667	0.153033	1368905_AT, 1367887_AT	24	86	11963	11.5921
GOTERM_BP_FAT	GO:0070271~protein complex biogenesis	3	10	0.161169	1386870_AT, 1368161_A_AT, 1370172_AT	22	415	12092	3.97327
GOTERM_BP_FAT	GO:0006461~protein complex assembly	3	10	0.161169	1386870_AT, 1368161_A_AT, 1370172_AT	22	415	12092	3.97327
GOTERM_MF_FAT	GO:0046872~metal ion binding	9	30	0.161246	1386870_AT, 1374849_AT, 1393894_AT, 1387659_AT, 1393360_AT, 1386917_AT, 1371076_AT, 1388618_AT, 1370172_AT	24	2854	11963	1.57187
GOTERM_BP_FAT	GO:0051260~protein homooligomerization	2	6.66667	0.170397	1386870_AT, 1370172_AT	22	107	12092	10.2736
GOTERM_MF_FAT	GO:0043169~cation binding	9	30	0.170827	1386870_AT, 1374849_AT, 1393894_AT, 1387659_AT, 1393360_AT, 1386917_AT, 1371076_AT, 1388618_AT, 1370172_AT	24	2893	11963	1.55068
GOTERM_CC_FAT	GO:0044420~extracellular matrix part	2	6.66667	0.173094	1388618_AT, 1376099_AT	22	97	10776	10.0993
GOTERM_BP_FAT	GO:0006790~sulfur metabolic process	2	6.66667	0.17475	1371089_AT, 1370172_AT	22	110	12092	9.99339
GOTERM_BP_FAT	GO:0010243~response to organic nitrogen	2	6.66667	0.177641	1367973_AT, 1369698_AT	22	112	12092	9.81494
GOTERM_MF_FAT	GO:0043167~ion binding	9	30	0.183534	1386870_AT, 1374849_AT, 1393894_AT, 1387659_AT, 1393360_AT, 1386917_AT, 1371076_AT, 1388618_AT, 1370172_AT	24	2943	11963	1.52434
GOTERM_BP_FAT	GO:0031099~regeneration	2	6.66667	0.184824	1368161_A_AT, 1367973_AT	22	117	12092	9.39549
GOTERM_BP_FAT	GO:0032496~response to lipopolysaccharide	2	6.66667	0.184824	1367973_AT, 1369698_AT	22	117	12092	9.39549
GOTERM_BP_FAT	GO:0006869~lipid transport	2	6.66667	0.190528	1367887_AT, 1369440_AT	22	121	12092	9.0849
GOTERM_MF_FAT	GO:0005125~cytokine activity	2	6.66667	0.191569	1373544_AT, 1367973_AT	24	110	11963	9.06288
GOTERM_BP_FAT	GO:0051384~response to glucocorticoid stimulus	2	6.66667	0.194781	1367887_AT, 1367973_AT	22	124	12092	8.8651
GOTERM_BP_FAT	GO:0002237~response to molecule of bacterial origin	2	6.66667	0.200418	1367973_AT, 1369698_AT	22	128	12092	8.58807
GOTERM_BP_FAT	GO:0031960~response to corticosteroid stimulus	2	6.66667	0.204622	1367887_AT, 1367973_AT	22	131	12092	8.39139
GOTERM_BP_FAT	GO:0010876~lipid localization	2	6.66667	0.207412	1367887_AT, 1369440_AT	22	133	12092	8.26521
GOTERM_BP_FAT	GO:0032868~response to insulin stimulus	2	6.66667	0.207412	1368161_A_AT, 1371076_AT	22	133	12092	8.26521
GOTERM_MF_FAT	GO:0019842~vitamin binding	2	6.66667	0.223907	1367729_AT, 1386917_AT	24	131	11963	7.61005
GOTERM_BP_FAT	GO:0006916~anti-apoptosis	2	6.66667	0.223961	1367973_AT, 1370172_AT	22	145	12092	7.58119
GOTERM_BP_FAT	GO:0043627~response to estrogen stimulus	2	6.66667	0.228046	1369921_AT, 1369698_AT	22	148	12092	7.42752
GOTERM_BP_FAT	GO:0051241~negative regulation of multicellular organismal process	2	6.66667	0.241517	1368161_A_AT, 1369440_AT	22	158	12092	6.95742
GOTERM_BP_FAT	GO:0065003~macromolecular complex assembly	3	10	0.243355	1386870_AT, 1368161_A_AT, 1370172_AT	22	544	12092	3.03108
GOTERM_BP_FAT	GO:0006732~coenzyme metabolic process	2	6.66667	0.244184	1371089_AT, 1370172_AT	22	160	12092	6.87045
GOTERM_BP_FAT	GO:0032101~regulation of response to external stimulus	2	6.66667	0.245514	1373544_AT, 1368161_A_AT	22	161	12092	6.82778
GOTERM_MF_FAT	GO:0020037~heme binding	2	6.66667	0.249176	1393894_AT, 1371076_AT	24	148	11963	6.73592
GOTERM_MF_FAT	GO:0004866~endopeptidase inhibitor activity	2	6.66667	0.249176	1372440_AT, 1368161_A_AT	24	148	11963	6.73592
GOTERM_BP_FAT	GO:0050804~regulation of synaptic transmission	2	6.66667	0.250813	1386870_AT, 1367973_AT	22	165	12092	6.66226
GOTERM_MF_FAT	GO:0046906~tetrapyrrole binding	2	6.66667	0.257905	1393894_AT, 1371076_AT	24	154	11963	6.47348
GOTERM_MF_FAT	GO:0030414~peptidase inhibitor activity	2	6.66667	0.265105	1372440_AT, 1368161_A_AT	24	159	11963	6.26992
GOTERM_BP_FAT	GO:0051969~regulation of transmission of nerve impulse	2	6.66667	0.265202	1386870_AT, 1367973_AT	22	176	12092	6.24587
GOTERM_BP_FAT	GO:0010038~response to metal ion	2	6.66667	0.266497	1367887_AT, 1371076_AT	22	177	12092	6.21058
GOTERM_MF_FAT	GO:0031406~carboxylic acid binding	2	6.66667	0.273657	1386870_AT, 1386917_AT	24	165	11963	6.04192
GOTERM_BP_FAT	GO:0006631~fatty acid metabolic process	2	6.66667	0.280599	1393894_AT, 1371076_AT	22	188	12092	5.8472
GOTERM_BP_FAT	GO:0031644~regulation of neurological system process	2	6.66667	0.280599	1386870_AT, 1367973_AT	22	188	12092	5.8472
GOTERM_BP_FAT	GO:0009314~response to radiation	2	6.66667	0.2844	1367973_AT, 1370172_AT	22	191	12092	5.75535
GOTERM_BP_FAT	GO:0001666~response to hypoxia	2	6.66667	0.2844	1367973_AT, 1370172_AT	22	191	12092	5.75535
GOTERM_CC_FAT	GO:0031967~organelle envelope	3	10	0.289064	1371089_AT, 1386917_AT, 1370172_AT	22	547	10776	2.68639
GOTERM_CC_FAT	GO:0031975~envelope	3	10	0.292007	1371089_AT, 1386917_AT, 1370172_AT	22	551	10776	2.66689
GOTERM_BP_FAT	GO:0051186~cofactor metabolic process	2	6.66667	0.298174	1371089_AT, 1370172_AT	22	202	12092	5.44194
GOTERM_BP_FAT	GO:0070482~response to oxygen levels	2	6.66667	0.299413	1367973_AT, 1370172_AT	22	203	12092	5.41514
GOTERM_BP_FAT	GO:0007584~response to nutrient	2	6.66667	0.303119	1369440_AT, 1367973_AT	22	206	12092	5.33628
GOTERM_BP_FAT	GO:0007626~locomotory behavior	2	6.66667	0.30558	1367973_AT, 1370172_AT	22	208	12092	5.28497
GOTERM_BP_FAT	GO:0014070~response to organic cyclic substance	2	6.66667	0.309255	1371076_AT, 1369698_AT	22	211	12092	5.20982
GOTERM_BP_FAT	GO:0051259~protein oligomerization	2	6.66667	0.309255	1386870_AT, 1370172_AT	22	211	12092	5.20982
GOTERM_BP_FAT	GO:0009617~response to bacterium	2	6.66667	0.310476	1367973_AT, 1369698_AT	22	212	12092	5.18525
GOTERM_BP_FAT	GO:0007507~heart development	2	6.66667	0.311695	1376099_AT, 1370172_AT	22	213	12092	5.1609
GOTERM_BP_FAT	GO:0055066~di-, tri-valent inorganic cation homeostasis	2	6.66667	0.317758	1367973_AT, 1370172_AT	22	218	12092	5.04254
GOTERM_BP_FAT	GO:0043434~response to peptide hormone stimulus	2	6.66667	0.322572	1368161_A_AT, 1371076_AT	22	222	12092	4.95168
GOTERM_BP_FAT	GO:0042127~regulation of cell proliferation	3	10	0.322577	1386870_AT, 1367973_AT, 1370172_AT	22	665	12092	2.47956
GOTERM_BP_FAT	GO:0051050~positive regulation of transport	2	6.66667	0.334467	1386870_AT, 1368161_A_AT	22	232	12092	4.73824
GOTERM_MF_FAT	GO:0009055~electron carrier activity	2	6.66667	0.350288	1393894_AT, 1371076_AT	24	222	11963	4.49062
GOTERM_BP_FAT	GO:0016477~cell migration	2	6.66667	0.365596	1367973_AT, 1376099_AT	22	259	12092	4.2443
GOTERM_BP_FAT	GO:0055080~cation homeostasis	2	6.66667	0.368968	1367973_AT, 1370172_AT	22	262	12092	4.1957
GOTERM_MF_FAT	GO:0004857~enzyme inhibitor activity	2	6.66667	0.370368	1372440_AT, 1368161_A_AT	24	238	11963	4.18873
GOTERM_BP_FAT	GO:0008610~lipid biosynthetic process	2	6.66667	0.38993	1367887_AT, 1386917_AT	22	281	12092	3.912
GOTERM_CC_FAT	GO:0043025~cell soma	2	6.66667	0.393099	1386870_AT, 1367973_AT	22	253	10776	3.87208
GOTERM_CC_FAT	GO:0070013~intracellular organelle lumen	4	13.3333	0.407268	1383472_AT, 1367729_AT, 1386917_AT, 1370172_AT	22	1178	10776	1.66322
GOTERM_MF_FAT	GO:0016887~ATPase activity	2	6.66667	0.407597	1369440_AT, 1369698_AT	24	269	11963	3.70601
GOTERM_CC_FAT	GO:0005624~membrane fraction	3	10	0.411333	1386870_AT, 1393894_AT, 1371076_AT	22	716	10776	2.05231
GOTERM_CC_FAT	GO:0005743~mitochondrial inner membrane	2	6.66667	0.428449	1386917_AT, 1370172_AT	22	283	10776	3.46161
GOTERM_MF_FAT	GO:0005506~iron ion binding	2	6.66667	0.430488	1393894_AT, 1371076_AT	24	289	11963	3.44954
GOTERM_CC_FAT	GO:0043233~organelle lumen	4	13.3333	0.430867	1383472_AT, 1367729_AT, 1386917_AT, 1370172_AT	22	1221	10776	1.60465
GOTERM_BP_FAT	GO:0010647~positive regulation of cell communication	2	6.66667	0.430899	1386870_AT, 1367973_AT	22	320	12092	3.43523
GOTERM_MF_FAT	GO:0005524~ATP binding	4	13.3333	0.434281	1386870_AT, 1369440_AT, 1386917_AT, 1369698_AT	24	1245	11963	1.60147
GOTERM_BP_FAT	GO:0048870~cell motility	2	6.66667	0.43797	1367973_AT, 1376099_AT	22	327	12092	3.36169
GOTERM_BP_FAT	GO:0051674~localization of cell	2	6.66667	0.43797	1367973_AT, 1376099_AT	22	327	12092	3.36169
GOTERM_CC_FAT	GO:0005626~insoluble fraction	3	10	0.438432	1386870_AT, 1393894_AT, 1371076_AT	22	755	10776	1.9463
GOTERM_BP_FAT	GO:0043066~negative regulation of apoptosis	2	6.66667	0.443963	1367973_AT, 1370172_AT	22	333	12092	3.30112
GOTERM_MF_FAT	GO:0032559~adenyl ribonucleotide binding	4	13.3333	0.447601	1386870_AT, 1369440_AT, 1386917_AT, 1369698_AT	24	1270	11963	1.56995
GOTERM_CC_FAT	GO:0019866~organelle inner membrane	2	6.66667	0.448708	1386917_AT, 1370172_AT	22	301	10776	3.25461
GOTERM_BP_FAT	GO:0043069~negative regulation of programmed cell death	2	6.66667	0.448911	1367973_AT, 1370172_AT	22	338	12092	3.25229
GOTERM_CC_FAT	GO:0031974~membrane-enclosed lumen	4	13.3333	0.449354	1383472_AT, 1367729_AT, 1386917_AT, 1370172_AT	22	1255	10776	1.56117
GOTERM_BP_FAT	GO:0060548~negative regulation of cell death	2	6.66667	0.449896	1367973_AT, 1370172_AT	22	339	12092	3.24269
GOTERM_CC_FAT	GO:0005783~endoplasmic reticulum	3	10	0.450741	1386870_AT, 1393894_AT, 1371076_AT	22	773	10776	1.90098
GOTERM_CC_FAT	GO:0019898~extrinsic to membrane	2	6.66667	0.457491	1393894_AT, 1371076_AT	22	309	10776	3.17034
GOTERM_BP_FAT	GO:0006873~cellular ion homeostasis	2	6.66667	0.479601	1367973_AT, 1370172_AT	22	370	12092	2.97101
GOTERM_BP_FAT	GO:0055082~cellular chemical homeostasis	2	6.66667	0.484246	1367973_AT, 1370172_AT	22	375	12092	2.93139
GOTERM_MF_FAT	GO:0030554~adenyl nucleotide binding	4	13.3333	0.487444	1386870_AT, 1369440_AT, 1386917_AT, 1369698_AT	24	1346	11963	1.4813
GOTERM_BP_FAT	GO:0008284~positive regulation of cell proliferation	2	6.66667	0.496141	1386870_AT, 1367973_AT	22	388	12092	2.83318
GOTERM_MF_FAT	GO:0001883~purine nucleoside binding	4	13.3333	0.499792	1386870_AT, 1369440_AT, 1386917_AT, 1369698_AT	24	1370	11963	1.45535
GOTERM_MF_FAT	GO:0001882~nucleoside binding	4	13.3333	0.505409	1386870_AT, 1369440_AT, 1386917_AT, 1369698_AT	24	1381	11963	1.44376
GOTERM_BP_FAT	GO:0009628~response to abiotic stimulus	2	6.66667	0.506001	1367973_AT, 1370172_AT	22	399	12092	2.75507
GOTERM_BP_FAT	GO:0050801~ion homeostasis	2	6.66667	0.508658	1367973_AT, 1370172_AT	22	402	12092	2.73451
GOTERM_CC_FAT	GO:0031966~mitochondrial membrane	2	6.66667	0.512398	1386917_AT, 1370172_AT	22	362	10776	2.70618
GOTERM_BP_FAT	GO:0006955~immune response	2	6.66667	0.51915	1373544_AT, 1367973_AT	22	414	12092	2.65525
GOTERM_BP_FAT	GO:0006928~cell motion	2	6.66667	0.520878	1367973_AT, 1376099_AT	22	416	12092	2.64248
GOTERM_BP_FAT	GO:0007610~behavior	2	6.66667	0.527731	1367973_AT, 1370172_AT	22	424	12092	2.59262
GOTERM_CC_FAT	GO:0005740~mitochondrial envelope	2	6.66667	0.536421	1386917_AT, 1370172_AT	22	387	10776	2.53136
GOTERM_BP_FAT	GO:0019725~cellular homeostasis	2	6.66667	0.551798	1367973_AT, 1370172_AT	22	453	12092	2.42665
GOTERM_CC_FAT	GO:0031090~organelle membrane	3	10	0.558541	1371089_AT, 1386917_AT, 1370172_AT	22	941	10776	1.56159
GOTERM_BP_FAT	GO:0022610~biological adhesion	2	6.66667	0.559822	1388618_AT, 1376099_AT	22	463	12092	2.37424
GOTERM_BP_FAT	GO:0007155~cell adhesion	2	6.66667	0.559822	1388618_AT, 1376099_AT	22	463	12092	2.37424
GOTERM_MF_FAT	GO:0032555~purine ribonucleotide binding	4	13.3333	0.591163	1386870_AT, 1369440_AT, 1386917_AT, 1369698_AT	24	1557	11963	1.28056
GOTERM_MF_FAT	GO:0032553~ribonucleotide binding	4	13.3333	0.591626	1386870_AT, 1369440_AT, 1386917_AT, 1369698_AT	24	1558	11963	1.27974
GOTERM_MF_FAT	GO:0017076~purine nucleotide binding	4	13.3333	0.625916	1386870_AT, 1369440_AT, 1386917_AT, 1369698_AT	24	1634	11963	1.22022
GOTERM_CC_FAT	GO:0005829~cytosol	3	10	0.656369	1386870_AT, 1371089_AT, 1387659_AT	22	1118	10776	1.31436
GOTERM_MF_FAT	GO:0042802~identical protein binding	2	6.66667	0.68661	1386870_AT, 1369921_AT	24	588	11963	1.69544
GOTERM_BP_FAT	GO:0042981~regulation of apoptosis	2	6.66667	0.70209	1367973_AT, 1370172_AT	22	677	12092	1.62374
GOTERM_BP_FAT	GO:0043067~regulation of programmed cell death	2	6.66667	0.706988	1367973_AT, 1370172_AT	22	686	12092	1.60244
GOTERM_BP_FAT	GO:0010941~regulation of cell death	2	6.66667	0.708603	1367973_AT, 1370172_AT	22	689	12092	1.59546
GOTERM_MF_FAT	GO:0000166~nucleotide binding	4	13.3333	0.750234	1386870_AT, 1369440_AT, 1386917_AT, 1369698_AT	24	1955	11963	1.01986
GOTERM_MF_FAT	GO:0008270~zinc ion binding	3	10	0.789981	1374849_AT, 1387659_AT, 1393360_AT	24	1460	11963	1.02423
GOTERM_BP_FAT	GO:0006355~regulation of transcription, DNA-dependent	2	6.66667	0.893872	1393360_AT, 1370172_AT	22	1224	12092	0.898099
GOTERM_BP_FAT	GO:0051252~regulation of RNA metabolic process	2	6.66667	0.899862	1393360_AT, 1370172_AT	22	1254	12092	0.876613
GOTERM_CC_FAT	GO:0044459~plasma membrane part	2	6.66667	0.941075	1369440_AT, 1369698_AT	22	1358	10776	0.721382
GOTERM_BP_FAT	GO:0045449~regulation of transcription	2	6.66667	0.950175	1393360_AT, 1370172_AT	22	1608	12092	0.683627
GOTERM_CC_FAT	GO:0005886~plasma membrane	3	10	0.96449	1371349_AT, 1369440_AT, 1369698_AT	22	2396	10776	0.613295
GOTERM_BP_FAT	GO:0050877~neurological system process	2	6.66667	0.96944	1386870_AT, 1370172_AT	22	1849	12092	0.594523
GOTERM_BP_FAT	GO:0007166~cell surface receptor linked signal transduction	2	6.66667	0.99371	1373544_AT, 1367973_AT	22	2591	12092	0.424266
GOTERM_CC_FAT	GO:0016021~integral to membrane	2	6.66667	0.99998	1369440_AT, 1369698_AT	22	4336	10776	0.225931
GOTERM_CC_FAT	GO:0031224~intrinsic to membrane	2	6.66667	0.999987	1369440_AT, 1369698_AT	22	4467	10776	0.219305

## Sheet: Hypertrophy_ANOVA
Category	Term	Count	%	PValue	Genes	List Total	Pop Hits	Pop Total	Fold Enrichment
GOTERM_BP_FAT	GO:0010033~response to organic substance	9	30	0.000201916	1372599_AT, 1370959_AT, 1393894_AT, 1386946_AT, 1371076_AT, 1368607_AT, 1368321_AT, 1371942_AT, 1369698_AT, 1369161_AT	24	928	12092	4.88631
GOTERM_BP_FAT	GO:0042493~response to drug	6	20	0.000315961	1369455_AT, 1386946_AT, 1371076_AT, 1371942_AT, 1369698_AT, 1369161_AT	24	327	12092	9.24465
GOTERM_MF_FAT	GO:0004364~glutathione transferase activity	3	10	0.00102157	1372599_AT, 1371942_AT, 1372297_AT	23	26	11963	60.0151
GOTERM_MF_FAT	GO:0016765~transferase activity, transferring alkyl or aryl (other than methyl) groups	3	10	0.00374909	1372599_AT, 1371942_AT, 1372297_AT	23	50	11963	31.2078
GOTERM_BP_FAT	GO:0014070~response to organic cyclic substance	4	13.3333	0.00717055	1386946_AT, 1371076_AT, 1371942_AT, 1369698_AT	24	211	12092	9.55134
GOTERM_MF_FAT	GO:0008559~xenobiotic-transporting ATPase activity	2	6.66667	0.00733667	1369698_AT, 1369161_AT	23	4	11963	260.065
GOTERM_MF_FAT	GO:0015239~multidrug transporter activity	2	6.66667	0.00733667	1369698_AT, 1369161_AT	23	4	11963	260.065
GOTERM_MF_FAT	GO:0042910~xenobiotic transporter activity	2	6.66667	0.00916279	1369698_AT, 1369161_AT	23	5	11963	208.052
GOTERM_BP_FAT	GO:0032000~positive regulation of fatty acid beta-oxidation	2	6.66667	0.0113607	1369111_AT, 1386946_AT	24	6	12092	167.944
GOTERM_BP_FAT	GO:0009894~regulation of catabolic process	3	10	0.0152998	1369111_AT, 1386946_AT, 1368306_AT	24	100	12092	15.115
GOTERM_BP_FAT	GO:0031998~regulation of fatty acid beta-oxidation	2	6.66667	0.0169947	1369111_AT, 1386946_AT	24	9	12092	111.963
GOTERM_BP_FAT	GO:0046321~positive regulation of fatty acid oxidation	2	6.66667	0.0188658	1369111_AT, 1386946_AT	24	10	12092	100.767
GOTERM_MF_FAT	GO:0004602~glutathione peroxidase activity	2	6.66667	0.0200524	1372599_AT, 1371942_AT	23	11	11963	94.5692
GOTERM_BP_FAT	GO:0009719~response to endogenous stimulus	5	16.6667	0.0215533	1372599_AT, 1393894_AT, 1371076_AT, 1368607_AT, 1369698_AT, 1369161_AT	24	573	12092	4.39645
GOTERM_BP_FAT	GO:0050996~positive regulation of lipid catabolic process	2	6.66667	0.0263164	1369111_AT, 1386946_AT	24	14	12092	71.9762
GOTERM_BP_FAT	GO:0055114~oxidation reduction	5	16.6667	0.0267159	1391450_AT, 1393894_AT, 1371076_AT, 1368607_AT, 1387123_AT, 1381816_AT	24	612	12092	4.11629
GOTERM_CC_FAT	GO:0005624~membrane fraction	5	16.6667	0.0279923	1369455_AT, 1393894_AT, 1386946_AT, 1371076_AT, 1368607_AT, 1369161_AT	19	716	10776	3.9606
GOTERM_BP_FAT	GO:0019369~arachidonic acid metabolic process	2	6.66667	0.0281706	1393894_AT, 1371076_AT, 1368607_AT	24	15	12092	67.1778
GOTERM_MF_FAT	GO:0015238~drug transporter activity	2	6.66667	0.0290396	1369698_AT, 1369161_AT	23	16	11963	65.0163
GOTERM_MF_FAT	GO:0020037~heme binding	3	10	0.02987	1393894_AT, 1371076_AT, 1368607_AT, 1387123_AT	23	148	11963	10.5432
GOTERM_BP_FAT	GO:0046942~carboxylic acid transport	3	10	0.0310361	1369111_AT, 1371534_AT, 1369698_AT	24	146	12092	10.3527
GOTERM_BP_FAT	GO:0015849~organic acid transport	3	10	0.0314282	1369111_AT, 1371534_AT, 1369698_AT	24	147	12092	10.2823
GOTERM_MF_FAT	GO:0046906~tetrapyrrole binding	3	10	0.0321365	1393894_AT, 1371076_AT, 1368607_AT, 1387123_AT	23	154	11963	10.1324
GOTERM_CC_FAT	GO:0005626~insoluble fraction	5	16.6667	0.0332191	1369455_AT, 1393894_AT, 1386946_AT, 1371076_AT, 1368607_AT, 1369161_AT	19	755	10776	3.75601
GOTERM_BP_FAT	GO:0001676~long-chain fatty acid metabolic process	2	6.66667	0.0337129	1393894_AT, 1386946_AT, 1368607_AT	24	18	12092	55.9815
GOTERM_CC_FAT	GO:0045177~apical part of cell	3	10	0.0374538	1369111_AT, 1369455_AT, 1369161_AT	19	185	10776	9.19716
GOTERM_MF_FAT	GO:0008395~steroid hydroxylase activity	2	6.66667	0.0432559	1371076_AT, 1387123_AT	23	24	11963	43.3442
GOTERM_BP_FAT	GO:0050994~regulation of lipid catabolic process	2	6.66667	0.0465275	1369111_AT, 1386946_AT	24	25	12092	40.3067
GOTERM_BP_FAT	GO:0045923~positive regulation of fatty acid metabolic process	2	6.66667	0.0465275	1369111_AT, 1386946_AT	24	25	12092	40.3067
GOTERM_BP_FAT	GO:0000038~very-long-chain fatty acid metabolic process	2	6.66667	0.0483449	1393894_AT, 1371076_AT, 1368607_AT	24	26	12092	38.7564
GOTERM_BP_FAT	GO:0006631~fatty acid metabolic process	3	10	0.049127	1393894_AT, 1386946_AT, 1371076_AT, 1368607_AT	24	188	12092	8.03989
GOTERM_MF_FAT	GO:0016684~oxidoreductase activity, acting on peroxide as acceptor	2	6.66667	0.0502892	1372599_AT, 1371942_AT	23	28	11963	37.1522
GOTERM_MF_FAT	GO:0004601~peroxidase activity	2	6.66667	0.0502892	1372599_AT, 1371942_AT	23	28	11963	37.1522
GOTERM_BP_FAT	GO:0046320~regulation of fatty acid oxidation	2	6.66667	0.053777	1369111_AT, 1386946_AT	24	29	12092	34.7471
GOTERM_MF_FAT	GO:0009055~electron carrier activity	3	10	0.0621011	1393894_AT, 1371076_AT, 1368607_AT, 1387123_AT	23	222	11963	7.02879
GOTERM_BP_FAT	GO:0031331~positive regulation of cellular catabolic process	2	6.66667	0.0645525	1369111_AT, 1386946_AT	24	35	12092	28.7905
GOTERM_MF_FAT	GO:0070330~aromatase activity	2	6.66667	0.0659343	1393894_AT, 1371076_AT, 1368607_AT	23	37	11963	28.1152
GOTERM_CC_FAT	GO:0005792~microsome	3	10	0.069786	1393894_AT, 1386946_AT, 1371076_AT, 1368607_AT	19	262	10776	6.49417
GOTERM_BP_FAT	GO:0009725~response to hormone stimulus	4	13.3333	0.0706754	1393894_AT, 1371076_AT, 1368607_AT, 1369698_AT, 1369161_AT	24	510	12092	3.95163
GOTERM_CC_FAT	GO:0000267~cell fraction	5	16.6667	0.0714739	1369455_AT, 1393894_AT, 1386946_AT, 1371076_AT, 1368607_AT, 1369161_AT	19	967	10776	2.93256
GOTERM_CC_FAT	GO:0042598~vesicular fraction	3	10	0.0735457	1393894_AT, 1386946_AT, 1371076_AT, 1368607_AT	19	270	10776	6.30175
GOTERM_MF_FAT	GO:0016209~antioxidant activity	2	6.66667	0.0762274	1372599_AT, 1371942_AT	23	43	11963	24.1921
GOTERM_MF_FAT	GO:0016712~oxidoreductase activity, acting on paired donors, with incorporation or reduction of molecular oxygen, reduced flavin or flavoprotein as one donor, and incorporation of one atom of oxygen	2	6.66667	0.0796343	1393894_AT, 1371076_AT, 1368607_AT	23	45	11963	23.1169
GOTERM_BP_FAT	GO:0045834~positive regulation of lipid metabolic process	2	6.66667	0.0857524	1369111_AT, 1386946_AT	24	47	12092	21.4397
GOTERM_MF_FAT	GO:0016887~ATPase activity	3	10	0.086685	1369455_AT, 1369698_AT, 1369161_AT	23	269	11963	5.80071
GOTERM_BP_FAT	GO:0006690~icosanoid metabolic process	2	6.66667	0.0874982	1393894_AT, 1371076_AT, 1368607_AT	24	48	12092	20.9931
GOTERM_MF_FAT	GO:0005319~lipid transporter activity	2	6.66667	0.0880992	1369111_AT, 1369455_AT	23	50	11963	20.8052
GOTERM_BP_FAT	GO:0009896~positive regulation of catabolic process	2	6.66667	0.0892408	1369111_AT, 1386946_AT	24	49	12092	20.5646
GOTERM_BP_FAT	GO:0033559~unsaturated fatty acid metabolic process	2	6.66667	0.0892408	1393894_AT, 1371076_AT, 1368607_AT	24	49	12092	20.5646
GOTERM_CC_FAT	GO:0019898~extrinsic to membrane	3	10	0.0927842	1387910_AT, 1393894_AT, 1371076_AT, 1368607_AT	19	309	10776	5.50639
GOTERM_BP_FAT	GO:0015718~monocarboxylic acid transport	2	6.66667	0.0961793	1369111_AT, 1369698_AT	24	53	12092	19.0126
GOTERM_MF_FAT	GO:0005506~iron ion binding	3	10	0.097924	1393894_AT, 1371076_AT, 1368607_AT, 1387123_AT	23	289	11963	5.39928
GOTERM_BP_FAT	GO:0019217~regulation of fatty acid metabolic process	2	6.66667	0.103067	1369111_AT, 1386946_AT	24	57	12092	17.6784
GOTERM_BP_FAT	GO:0048545~response to steroid hormone stimulus	3	10	0.104931	1393894_AT, 1368607_AT, 1369698_AT, 1369161_AT	24	291	12092	5.19416
GOTERM_CC_FAT	GO:0005829~cytosol	5	16.6667	0.108807	1369111_AT, 1387910_AT, 1372271_AT, 1395399_AT, 1371942_AT	19	1118	10776	2.53648
GOTERM_BP_FAT	GO:0010565~regulation of cellular ketone metabolic process	2	6.66667	0.115	1369111_AT, 1386946_AT	24	64	12092	15.7448
GOTERM_BP_FAT	GO:0031329~regulation of cellular catabolic process	2	6.66667	0.121751	1369111_AT, 1386946_AT	24	68	12092	14.8186
GOTERM_BP_FAT	GO:0044057~regulation of system process	3	10	0.122219	1369455_AT, 1368306_AT, 1368321_AT	24	319	12092	4.73824
GOTERM_MF_FAT	GO:0008144~drug binding	2	6.66667	0.130932	1369111_AT, 1372297_AT	23	76	11963	13.6876
GOTERM_CC_FAT	GO:0005783~endoplasmic reticulum	4	13.3333	0.134416	1393894_AT, 1386946_AT, 1371076_AT, 1368607_AT, 1387123_AT	19	773	10776	2.93484
GOTERM_BP_FAT	GO:0048167~regulation of synaptic plasticity	2	6.66667	0.143352	1368306_AT, 1368321_AT	24	81	12092	12.4403
GOTERM_MF_FAT	GO:0042626~ATPase activity, coupled to transmembrane movement of substances	2	6.66667	0.164119	1369698_AT, 1369161_AT	23	97	11963	10.7243
GOTERM_MF_FAT	GO:0043492~ATPase activity, coupled to movement of substances	2	6.66667	0.167215	1369698_AT, 1369161_AT	23	99	11963	10.5077
GOTERM_MF_FAT	GO:0016820~hydrolase activity, acting on acid anhydrides, catalyzing transmembrane movement of substances	2	6.66667	0.17184	1369698_AT, 1369161_AT	23	102	11963	10.1986
GOTERM_MF_FAT	GO:0015405~P-P-bond-hydrolysis-driven transmembrane transporter activity	2	6.66667	0.181016	1369698_AT, 1369161_AT	23	108	11963	9.63205
GOTERM_MF_FAT	GO:0015399~primary active transmembrane transporter activity	2	6.66667	0.181016	1369698_AT, 1369161_AT	23	108	11963	9.63205
GOTERM_BP_FAT	GO:0010243~response to organic nitrogen	2	6.66667	0.192831	1372599_AT, 1369698_AT	24	112	12092	8.99702
GOTERM_BP_FAT	GO:0032496~response to lipopolysaccharide	2	6.66667	0.200551	1372599_AT, 1369698_AT	24	117	12092	8.61254
GOTERM_CC_FAT	GO:0016324~apical plasma membrane	2	6.66667	0.201814	1369455_AT, 1369161_AT	19	134	10776	8.46504
GOTERM_BP_FAT	GO:0019216~regulation of lipid metabolic process	2	6.66667	0.203619	1369111_AT, 1386946_AT	24	119	12092	8.46779
GOTERM_CC_FAT	GO:0031090~organelle membrane	4	13.3333	0.203913	1386946_AT, 1371534_AT, 1387123_AT, 1369161_AT	19	941	10776	2.41087
GOTERM_BP_FAT	GO:0006869~lipid transport	2	6.66667	0.206676	1369111_AT, 1369455_AT	24	121	12092	8.32782
GOTERM_BP_FAT	GO:0002237~response to molecule of bacterial origin	2	6.66667	0.217287	1372599_AT, 1369698_AT	24	128	12092	7.8724
GOTERM_BP_FAT	GO:0010876~lipid localization	2	6.66667	0.224783	1369111_AT, 1369455_AT	24	133	12092	7.57644
GOTERM_MF_FAT	GO:0046914~transition metal ion binding	6	20	0.254588	1391450_AT, 1372132_AT, 1393894_AT, 1371076_AT, 1368607_AT, 1368321_AT, 1387123_AT	23	1874	11963	1.66531
GOTERM_MF_FAT	GO:0046872~metal ion binding	8	26.6667	0.257074	1396179_AT, 1391450_AT, 1372132_AT, 1393894_AT, 1371076_AT, 1368306_AT, 1368607_AT, 1368321_AT, 1387123_AT	23	2854	11963	1.45797
GOTERM_MF_FAT	GO:0043169~cation binding	8	26.6667	0.269218	1396179_AT, 1391450_AT, 1372132_AT, 1393894_AT, 1371076_AT, 1368306_AT, 1368607_AT, 1368321_AT, 1387123_AT	23	2893	11963	1.43831
GOTERM_BP_FAT	GO:0050804~regulation of synaptic transmission	2	6.66667	0.271155	1368306_AT, 1368321_AT	24	165	12092	6.10707
GOTERM_BP_FAT	GO:0006575~cellular amino acid derivative metabolic process	2	6.66667	0.275364	1386946_AT, 1371942_AT	24	168	12092	5.99802
GOTERM_MF_FAT	GO:0043167~ion binding	8	26.6667	0.285079	1396179_AT, 1391450_AT, 1372132_AT, 1393894_AT, 1371076_AT, 1368306_AT, 1368607_AT, 1368321_AT, 1387123_AT	23	2943	11963	1.41388
GOTERM_BP_FAT	GO:0051969~regulation of transmission of nerve impulse	2	6.66667	0.286474	1368306_AT, 1368321_AT	24	176	12092	5.72538
GOTERM_CC_FAT	GO:0012505~endomembrane system	3	10	0.289671	1386946_AT, 1387123_AT, 1369161_AT	19	639	10776	2.66271
GOTERM_CC_FAT	GO:0005789~endoplasmic reticulum membrane	2	6.66667	0.297296	1386946_AT, 1387123_AT	19	209	10776	5.42735
GOTERM_BP_FAT	GO:0031644~regulation of neurological system process	2	6.66667	0.302834	1368306_AT, 1368321_AT	24	188	12092	5.35993
GOTERM_BP_FAT	GO:0009314~response to radiation	2	6.66667	0.306867	1370959_AT, 1369455_AT	24	191	12092	5.27574
GOTERM_MF_FAT	GO:0042623~ATPase activity, coupled	2	6.66667	0.310121	1369698_AT, 1369161_AT	23	200	11963	5.2013
GOTERM_CC_FAT	GO:0042175~nuclear envelope-endoplasmic reticulum network	2	6.66667	0.312708	1386946_AT, 1387123_AT	19	222	10776	5.10953
GOTERM_BP_FAT	GO:0009617~response to bacterium	2	6.66667	0.334484	1372599_AT, 1369698_AT	24	212	12092	4.75314
GOTERM_CC_FAT	GO:0044432~endoplasmic reticulum part	2	6.66667	0.358151	1386946_AT, 1387123_AT	19	262	10776	4.32945
GOTERM_CC_FAT	GO:0005743~mitochondrial inner membrane	2	6.66667	0.380857	1386946_AT, 1371534_AT	19	283	10776	4.00818
GOTERM_CC_FAT	GO:0019866~organelle inner membrane	2	6.66667	0.399713	1386946_AT, 1371534_AT	19	301	10776	3.76849
GOTERM_CC_FAT	GO:0044459~plasma membrane part	4	13.3333	0.400206	1369455_AT, 1368306_AT, 1369698_AT, 1369161_AT	19	1358	10776	1.67057
GOTERM_BP_FAT	GO:0007167~enzyme linked receptor protein signaling pathway	2	6.66667	0.416869	1370959_AT, 1387083_AT	24	280	12092	3.59881
GOTERM_MF_FAT	GO:0000287~magnesium ion binding	2	6.66667	0.422932	1396179_AT, 1368306_AT	23	295	11963	3.52631
GOTERM_CC_FAT	GO:0005887~integral to plasma membrane	2	6.66667	0.45497	1368306_AT, 1369698_AT	19	357	10776	3.17736
GOTERM_CC_FAT	GO:0031966~mitochondrial membrane	2	6.66667	0.459662	1386946_AT, 1371534_AT	19	362	10776	3.13347
GOTERM_CC_FAT	GO:0031226~intrinsic to plasma membrane	2	6.66667	0.478054	1368306_AT, 1369698_AT	19	382	10776	2.96941
GOTERM_CC_FAT	GO:0005740~mitochondrial envelope	2	6.66667	0.482559	1386946_AT, 1371534_AT	19	387	10776	2.93105
GOTERM_BP_FAT	GO:0022402~cell cycle process	2	6.66667	0.497392	1369111_AT, 1372685_AT	24	356	12092	2.83052
GOTERM_CC_FAT	GO:0030054~cell junction	2	6.66667	0.526457	1368306_AT, 1369161_AT	19	438	10776	2.58976
GOTERM_BP_FAT	GO:0009628~response to abiotic stimulus	2	6.66667	0.53812	1370959_AT, 1369455_AT	24	399	12092	2.52548
GOTERM_MF_FAT	GO:0032555~purine ribonucleotide binding	4	13.3333	0.559813	1396179_AT, 1369455_AT, 1369698_AT, 1369161_AT	23	1557	11963	1.33624
GOTERM_MF_FAT	GO:0032553~ribonucleotide binding	4	13.3333	0.560275	1396179_AT, 1369455_AT, 1369698_AT, 1369161_AT	23	1558	11963	1.33538
GOTERM_BP_FAT	GO:0009611~response to wounding	2	6.66667	0.560327	1370959_AT, 1368306_AT	24	424	12092	2.37657
GOTERM_BP_FAT	GO:0007610~behavior	2	6.66667	0.560327	1386946_AT, 1368321_AT	24	424	12092	2.37657
GOTERM_CC_FAT	GO:0005615~extracellular space	2	6.66667	0.569091	1370959_AT, 1387083_AT	19	492	10776	2.30552
GOTERM_CC_FAT	GO:0044429~mitochondrial part	2	6.66667	0.586126	1386946_AT, 1371534_AT	19	515	10776	2.20255
GOTERM_BP_FAT	GO:0007049~cell cycle	2	6.66667	0.590519	1369111_AT, 1372685_AT	24	460	12092	2.19058
GOTERM_CC_FAT	GO:0005886~plasma membrane	5	16.6667	0.592003	1387910_AT, 1369455_AT, 1368306_AT, 1369698_AT, 1369161_AT	19	2396	10776	1.18355
GOTERM_MF_FAT	GO:0017076~purine nucleotide binding	4	13.3333	0.594684	1396179_AT, 1369455_AT, 1369698_AT, 1369161_AT	23	1634	11963	1.27327
GOTERM_CC_FAT	GO:0070013~intracellular organelle lumen	3	10	0.600803	1369111_AT, 1395399_AT, 1378100_AT	19	1178	10776	1.44437
GOTERM_CC_FAT	GO:0031967~organelle envelope	2	6.66667	0.608771	1386946_AT, 1371534_AT	19	547	10776	2.0737
GOTERM_CC_FAT	GO:0031975~envelope	2	6.66667	0.611518	1386946_AT, 1371534_AT	19	551	10776	2.05865
GOTERM_BP_FAT	GO:0048878~chemical homeostasis	2	6.66667	0.615682	1369455_AT, 1368306_AT	24	492	12092	2.0481
GOTERM_CC_FAT	GO:0043233~organelle lumen	3	10	0.621382	1369111_AT, 1395399_AT, 1378100_AT	19	1221	10776	1.39351
GOTERM_MF_FAT	GO:0046983~protein dimerization activity	2	6.66667	0.629894	1372132_AT, 1369455_AT	23	528	11963	1.97019
GOTERM_CC_FAT	GO:0005739~mitochondrion	3	10	0.634842	1386946_AT, 1371534_AT, 1387123_AT	19	1250	10776	1.36118
GOTERM_CC_FAT	GO:0031974~membrane-enclosed lumen	3	10	0.637128	1369111_AT, 1395399_AT, 1378100_AT	19	1255	10776	1.35576
GOTERM_CC_FAT	GO:0005576~extracellular region	3	10	0.648854	1370959_AT, 1387083_AT, 1381816_AT	19	1281	10776	1.32824
GOTERM_MF_FAT	GO:0005198~structural molecule activity	2	6.66667	0.663939	1370959_AT, 1387910_AT	23	578	11963	1.79976
GOTERM_MF_FAT	GO:0005524~ATP binding	3	10	0.683364	1369455_AT, 1369698_AT, 1369161_AT	23	1245	11963	1.25333
GOTERM_MF_FAT	GO:0032559~adenyl ribonucleotide binding	3	10	0.694376	1369455_AT, 1369698_AT, 1369161_AT	23	1270	11963	1.22865
GOTERM_CC_FAT	GO:0044421~extracellular region part	2	6.66667	0.698036	1370959_AT, 1387083_AT	19	693	10776	1.63682
GOTERM_BP_FAT	GO:0051252~regulation of RNA metabolic process	3	10	0.705161	1372271_AT, 1378100_AT, 1368321_AT	24	1254	12092	1.20534
GOTERM_BP_FAT	GO:0010605~negative regulation of macromolecule metabolic process	2	6.66667	0.71576	1368306_AT, 1368321_AT	24	643	12092	1.56713
GOTERM_MF_FAT	GO:0000166~nucleotide binding	4	13.3333	0.721793	1396179_AT, 1369455_AT, 1369698_AT, 1369161_AT	23	1955	11963	1.06421
GOTERM_MF_FAT	GO:0030554~adenyl nucleotide binding	3	10	0.726055	1369455_AT, 1369698_AT, 1369161_AT	23	1346	11963	1.15928
GOTERM_BP_FAT	GO:0006811~ion transport	2	6.66667	0.72971	1371534_AT, 1368306_AT	24	668	12092	1.50848
GOTERM_MF_FAT	GO:0001883~purine nucleoside binding	3	10	0.735507	1369455_AT, 1369698_AT, 1369161_AT	23	1370	11963	1.13897
GOTERM_MF_FAT	GO:0001882~nucleoside binding	3	10	0.739752	1369455_AT, 1369698_AT, 1369161_AT	23	1381	11963	1.1299
GOTERM_BP_FAT	GO:0042592~homeostatic process	2	6.66667	0.753686	1369455_AT, 1368306_AT	24	714	12092	1.4113
GOTERM_CC_FAT	GO:0016021~integral to membrane	7	23.3333	0.797296	1369455_AT, 1386946_AT, 1371534_AT, 1368306_AT, 1387123_AT, 1369698_AT, 1369161_AT	19	4336	10776	0.915615
GOTERM_CC_FAT	GO:0031981~nuclear lumen	2	6.66667	0.802193	1395399_AT, 1378100_AT	19	927	10776	1.22364
GOTERM_CC_FAT	GO:0005856~cytoskeleton	2	6.66667	0.806845	1387910_AT, 1368306_AT	19	940	10776	1.20672
GOTERM_CC_FAT	GO:0031224~intrinsic to membrane	7	23.3333	0.82556	1369455_AT, 1386946_AT, 1371534_AT, 1368306_AT, 1387123_AT, 1369698_AT, 1369161_AT	19	4467	10776	0.888763
GOTERM_CC_FAT	GO:0043232~intracellular non-membrane-bounded organelle	3	10	0.83425	1387910_AT, 1395399_AT, 1368306_AT	19	1823	10776	0.933337
GOTERM_CC_FAT	GO:0043228~non-membrane-bounded organelle	3	10	0.83425	1387910_AT, 1395399_AT, 1368306_AT	19	1823	10776	0.933337
GOTERM_BP_FAT	GO:0006355~regulation of transcription, DNA-dependent	2	6.66667	0.914304	1378100_AT, 1368321_AT	24	1224	12092	0.823257
GOTERM_MF_FAT	GO:0008270~zinc ion binding	2	6.66667	0.943083	1372132_AT, 1368321_AT	23	1460	11963	0.712507
GOTERM_BP_FAT	GO:0045449~regulation of transcription	2	6.66667	0.962566	1378100_AT, 1368321_AT	24	1608	12092	0.626658
GOTERM_BP_FAT	GO:0050877~neurological system process	2	6.66667	0.978086	1368306_AT, 1368321_AT	24	1849	12092	0.544979
GOTERM_BP_FAT	GO:0007166~cell surface receptor linked signal transduction	2	6.66667	0.996121	1370959_AT, 1387083_AT	24	2591	12092	0.38891

## Sheet: Hypertrophy_t-test
Category	Term	Count	%	PValue	Genes	List Total	Pop Hits	Pop Total	Fold Enrichment
GOTERM_BP_FAT	GO:0010033~response to organic substance	8	27.5862	0.000339779	1372599_AT, 1393894_AT, 1386946_AT, 1371076_AT, 1368607_AT, 1368321_AT, 1371942_AT, 1369698_AT, 1369161_AT	20	928	12092	5.21207
GOTERM_BP_FAT	GO:0042493~response to drug	5	17.2414	0.00147534	1386946_AT, 1371076_AT, 1371942_AT, 1369698_AT, 1369161_AT	20	327	12092	9.24465
GOTERM_BP_FAT	GO:0014070~response to organic cyclic substance	4	13.7931	0.00412944	1386946_AT, 1371076_AT, 1371942_AT, 1369698_AT	20	211	12092	11.4616
GOTERM_MF_FAT	GO:0015239~multidrug transporter activity	2	6.89655	0.0056728	1369698_AT, 1369161_AT	18	4	11963	332.306
GOTERM_MF_FAT	GO:0008559~xenobiotic-transporting ATPase activity	2	6.89655	0.0056728	1369698_AT, 1369161_AT	18	4	11963	332.306
GOTERM_MF_FAT	GO:0042910~xenobiotic transporter activity	2	6.89655	0.00708626	1369698_AT, 1369161_AT	18	5	11963	265.844
GOTERM_BP_FAT	GO:0009719~response to endogenous stimulus	5	17.2414	0.0109525	1372599_AT, 1393894_AT, 1371076_AT, 1368607_AT, 1369698_AT, 1369161_AT	20	573	12092	5.27574
GOTERM_MF_FAT	GO:0004602~glutathione peroxidase activity	2	6.89655	0.0155274	1372599_AT, 1371942_AT	18	11	11963	120.838
GOTERM_MF_FAT	GO:0015238~drug transporter activity	2	6.89655	0.02251	1369698_AT, 1369161_AT	18	16	11963	83.0764
GOTERM_BP_FAT	GO:0019369~arachidonic acid metabolic process	2	6.89655	0.0233252	1393894_AT, 1371076_AT, 1368607_AT	20	15	12092	80.6133
GOTERM_BP_FAT	GO:0001676~long-chain fatty acid metabolic process	2	6.89655	0.0279279	1393894_AT, 1386946_AT, 1368607_AT	20	18	12092	67.1778
GOTERM_BP_FAT	GO:0006631~fatty acid metabolic process	3	10.3448	0.0345689	1393894_AT, 1386946_AT, 1371076_AT, 1368607_AT	20	188	12092	9.64787
GOTERM_MF_FAT	GO:0004364~glutathione transferase activity	2	6.89655	0.0363357	1372599_AT, 1371942_AT	18	26	11963	51.1239
GOTERM_MF_FAT	GO:0016684~oxidoreductase activity, acting on peroxide as acceptor	2	6.89655	0.0390786	1372599_AT, 1371942_AT	18	28	11963	47.4722
GOTERM_MF_FAT	GO:0004601~peroxidase activity	2	6.89655	0.0390786	1372599_AT, 1371942_AT	18	28	11963	47.4722
GOTERM_BP_FAT	GO:0000038~very-long-chain fatty acid metabolic process	2	6.89655	0.0401017	1393894_AT, 1371076_AT, 1368607_AT	20	26	12092	46.5077
GOTERM_BP_FAT	GO:0009725~response to hormone stimulus	4	13.7931	0.043721	1393894_AT, 1371076_AT, 1368607_AT, 1369698_AT, 1369161_AT	20	510	12092	4.74196
GOTERM_CC_FAT	GO:0005792~microsome	3	10.3448	0.0442099	1393894_AT, 1386946_AT, 1371076_AT, 1368607_AT	15	262	10776	8.22595
GOTERM_CC_FAT	GO:0042598~vesicular fraction	3	10.3448	0.0466801	1393894_AT, 1386946_AT, 1371076_AT, 1368607_AT	15	270	10776	7.98222
GOTERM_BP_FAT	GO:0000077~DNA damage checkpoint	2	6.89655	0.0476368	1390381_AT, 1372271_AT	20	31	12092	39.0065
GOTERM_BP_FAT	GO:0031570~DNA integrity checkpoint	2	6.89655	0.0506351	1390381_AT, 1372271_AT	20	33	12092	36.6424
GOTERM_MF_FAT	GO:0070330~aromatase activity	2	6.89655	0.0513312	1393894_AT, 1371076_AT, 1368607_AT	18	37	11963	35.9249
GOTERM_MF_FAT	GO:0016209~antioxidant activity	2	6.89655	0.0594178	1372599_AT, 1371942_AT	18	43	11963	30.9121
GOTERM_CC_FAT	GO:0005624~membrane fraction	4	13.7931	0.0613689	1393894_AT, 1386946_AT, 1371076_AT, 1368607_AT, 1369161_AT	15	716	10776	4.01341
GOTERM_MF_FAT	GO:0016712~oxidoreductase activity, acting on paired donors, with incorporation or reduction of molecular oxygen, reduced flavin or flavoprotein as one donor, and incorporation of one atom of oxygen	2	6.89655	0.0620988	1393894_AT, 1371076_AT, 1368607_AT	18	45	11963	29.5383
GOTERM_BP_FAT	GO:0055114~oxidation reduction	4	13.7931	0.0683714	1391450_AT, 1393894_AT, 1371076_AT, 1368607_AT, 1381816_AT	20	612	12092	3.95163
GOTERM_MF_FAT	GO:0016765~transferase activity, transferring alkyl or aryl (other than methyl) groups	2	6.89655	0.0687701	1372599_AT, 1371942_AT	18	50	11963	26.5844
GOTERM_CC_FAT	GO:0005626~insoluble fraction	4	13.7931	0.0698254	1393894_AT, 1386946_AT, 1371076_AT, 1368607_AT, 1369161_AT	15	755	10776	3.80609
GOTERM_BP_FAT	GO:0006690~icosanoid metabolic process	2	6.89655	0.0728392	1393894_AT, 1371076_AT, 1368607_AT	20	48	12092	25.1917
GOTERM_BP_FAT	GO:0033559~unsaturated fatty acid metabolic process	2	6.89655	0.0743019	1393894_AT, 1371076_AT, 1368607_AT	20	49	12092	24.6776
GOTERM_BP_FAT	GO:0048545~response to steroid hormone stimulus	3	10.3448	0.0754455	1393894_AT, 1368607_AT, 1369698_AT, 1369161_AT	20	291	12092	6.23299
GOTERM_BP_FAT	GO:0000075~cell cycle checkpoint	2	6.89655	0.0830319	1390381_AT, 1372271_AT	20	55	12092	21.9855
GOTERM_BP_FAT	GO:0042770~DNA damage response, signal transduction	2	6.89655	0.0859245	1390381_AT, 1372271_AT	20	57	12092	21.214
GOTERM_MF_FAT	GO:0046914~transition metal ion binding	6	20.6897	0.113988	1391450_AT, 1390430_AT, 1372132_AT, 1393894_AT, 1370541_AT, 1371076_AT, 1368607_AT, 1368321_AT	18	1874	11963	2.12789
GOTERM_CC_FAT	GO:0000267~cell fraction	4	13.7931	0.124565	1393894_AT, 1386946_AT, 1371076_AT, 1368607_AT, 1369161_AT	15	967	10776	2.97166
GOTERM_MF_FAT	GO:0042626~ATPase activity, coupled to transmembrane movement of substances	2	6.89655	0.129334	1369698_AT, 1369161_AT	18	97	11963	13.7033
GOTERM_MF_FAT	GO:0043492~ATPase activity, coupled to movement of substances	2	6.89655	0.131827	1369698_AT, 1369161_AT	18	99	11963	13.4265
GOTERM_MF_FAT	GO:0016820~hydrolase activity, acting on acid anhydrides, catalyzing transmembrane movement of substances	2	6.89655	0.135554	1369698_AT, 1369161_AT	18	102	11963	13.0316
GOTERM_MF_FAT	GO:0015405~P-P-bond-hydrolysis-driven transmembrane transporter activity	2	6.89655	0.142963	1369698_AT, 1369161_AT	18	108	11963	12.3076
GOTERM_MF_FAT	GO:0015399~primary active transmembrane transporter activity	2	6.89655	0.142963	1369698_AT, 1369161_AT	18	108	11963	12.3076
GOTERM_BP_FAT	GO:0010243~response to organic nitrogen	2	6.89655	0.162167	1372599_AT, 1369698_AT	20	112	12092	10.7964
GOTERM_BP_FAT	GO:0032496~response to lipopolysaccharide	2	6.89655	0.168791	1372599_AT, 1369698_AT	20	117	12092	10.335
GOTERM_BP_FAT	GO:0002237~response to molecule of bacterial origin	2	6.89655	0.18319	1372599_AT, 1369698_AT	20	128	12092	9.44688
GOTERM_MF_FAT	GO:0020037~heme binding	2	6.89655	0.190849	1393894_AT, 1371076_AT, 1368607_AT	18	148	11963	8.98123
GOTERM_MF_FAT	GO:0046906~tetrapyrrole binding	2	6.89655	0.197811	1393894_AT, 1371076_AT, 1368607_AT	18	154	11963	8.63131
GOTERM_MF_FAT	GO:0046872~metal ion binding	7	24.1379	0.200662	1396179_AT, 1391450_AT, 1390430_AT, 1372132_AT, 1393894_AT, 1370541_AT, 1371076_AT, 1368607_AT, 1368321_AT	18	2854	11963	1.63009
GOTERM_BP_FAT	GO:0046942~carboxylic acid transport	2	6.89655	0.206242	1371534_AT, 1369698_AT	20	146	12092	8.28219
GOTERM_BP_FAT	GO:0015849~organic acid transport	2	6.89655	0.207505	1371534_AT, 1369698_AT	20	147	12092	8.22585
GOTERM_MF_FAT	GO:0043169~cation binding	7	24.1379	0.210095	1396179_AT, 1391450_AT, 1390430_AT, 1372132_AT, 1393894_AT, 1370541_AT, 1371076_AT, 1368607_AT, 1368321_AT	18	2893	11963	1.60812
GOTERM_MF_FAT	GO:0043167~ion binding	7	24.1379	0.222469	1396179_AT, 1391450_AT, 1390430_AT, 1372132_AT, 1393894_AT, 1370541_AT, 1371076_AT, 1368607_AT, 1368321_AT	18	2943	11963	1.58079
GOTERM_BP_FAT	GO:0006575~cellular amino acid derivative metabolic process	2	6.89655	0.233581	1386946_AT, 1371942_AT	20	168	12092	7.19762
GOTERM_MF_FAT	GO:0042623~ATPase activity, coupled	2	6.89655	0.249342	1369698_AT, 1369161_AT	18	200	11963	6.64611
GOTERM_CC_FAT	GO:0005783~endoplasmic reticulum	3	10.3448	0.265685	1393894_AT, 1386946_AT, 1371076_AT, 1368607_AT	15	773	10776	2.7881
GOTERM_MF_FAT	GO:0009055~electron carrier activity	2	6.89655	0.272871	1393894_AT, 1371076_AT, 1368607_AT	18	222	11963	5.98749
GOTERM_BP_FAT	GO:0009617~response to bacterium	2	6.89655	0.285606	1372599_AT, 1369698_AT	20	212	12092	5.70377
GOTERM_BP_FAT	GO:0030097~hemopoiesis	2	6.89655	0.301445	1376974_AT, 1368321_AT	20	226	12092	5.35044
GOTERM_CC_FAT	GO:0005743~mitochondrial inner membrane	2	6.89655	0.311205	1386946_AT, 1371534_AT	15	283	10776	5.07703
GOTERM_BP_FAT	GO:0051252~regulation of RNA metabolic process	4	13.7931	0.314555	1390430_AT, 1370541_AT, 1372271_AT, 1378100_AT, 1368321_AT	20	1254	12092	1.92855
GOTERM_MF_FAT	GO:0016887~ATPase activity	2	6.89655	0.320832	1369698_AT, 1369161_AT	18	269	11963	4.94135
GOTERM_BP_FAT	GO:0051726~regulation of cell cycle	2	6.89655	0.324581	1390381_AT, 1372271_AT	20	247	12092	4.89555
GOTERM_CC_FAT	GO:0019866~organelle inner membrane	2	6.89655	0.327574	1386946_AT, 1371534_AT	15	301	10776	4.77342
GOTERM_BP_FAT	GO:0048534~hemopoietic or lymphoid organ development	2	6.89655	0.327826	1376974_AT, 1368321_AT	20	250	12092	4.8368
GOTERM_CC_FAT	GO:0019898~extrinsic to membrane	2	6.89655	0.334732	1393894_AT, 1371076_AT, 1368607_AT	15	309	10776	4.64984
GOTERM_BP_FAT	GO:0006974~response to DNA damage stimulus	2	6.89655	0.336408	1390381_AT, 1372271_AT	20	258	12092	4.68682
GOTERM_MF_FAT	GO:0005506~iron ion binding	2	6.89655	0.340324	1393894_AT, 1371076_AT, 1368607_AT	18	289	11963	4.59938
GOTERM_BP_FAT	GO:0002520~immune system development	2	6.89655	0.34066	1376974_AT, 1368321_AT	20	262	12092	4.61527
GOTERM_CC_FAT	GO:0031981~nuclear lumen	3	10.3448	0.342159	1390381_AT, 1395399_AT, 1378100_AT	15	927	10776	2.32492
GOTERM_CC_FAT	GO:0031090~organelle membrane	3	10.3448	0.349067	1386946_AT, 1371534_AT, 1369161_AT	15	941	10776	2.29033
GOTERM_CC_FAT	GO:0031966~mitochondrial membrane	2	6.89655	0.380399	1386946_AT, 1371534_AT	15	362	10776	3.96906
GOTERM_CC_FAT	GO:0005740~mitochondrial envelope	2	6.89655	0.400913	1386946_AT, 1371534_AT	15	387	10776	3.71266
GOTERM_CC_FAT	GO:0005829~cytosol	3	10.3448	0.434599	1372271_AT, 1395399_AT, 1371942_AT	15	1118	10776	1.92773
GOTERM_CC_FAT	GO:0070013~intracellular organelle lumen	3	10.3448	0.462549	1390381_AT, 1395399_AT, 1378100_AT	15	1178	10776	1.82954
GOTERM_CC_FAT	GO:0043233~organelle lumen	3	10.3448	0.482174	1390381_AT, 1395399_AT, 1378100_AT	15	1221	10776	1.76511
GOTERM_BP_FAT	GO:0007610~behavior	2	6.89655	0.492724	1386946_AT, 1368321_AT	20	424	12092	2.85189
GOTERM_CC_FAT	GO:0005739~mitochondrion	3	10.3448	0.495204	1386946_AT, 1371534_AT, 1374105_AT	15	1250	10776	1.72416
GOTERM_CC_FAT	GO:0044429~mitochondrial part	2	6.89655	0.496424	1386946_AT, 1371534_AT	15	515	10776	2.7899
GOTERM_CC_FAT	GO:0031974~membrane-enclosed lumen	3	10.3448	0.497434	1390381_AT, 1395399_AT, 1378100_AT	15	1255	10776	1.71729
GOTERM_BP_FAT	GO:0033554~cellular response to stress	2	6.89655	0.502553	1390381_AT, 1372271_AT	20	436	12092	2.77339
GOTERM_MF_FAT	GO:0043565~sequence-specific DNA binding	2	6.89655	0.517736	1390430_AT, 1370541_AT, 1368321_AT	18	502	11963	2.64785
GOTERM_CC_FAT	GO:0031967~organelle envelope	2	6.89655	0.517983	1386946_AT, 1371534_AT	15	547	10776	2.62669
GOTERM_CC_FAT	GO:0031975~envelope	2	6.89655	0.520617	1386946_AT, 1371534_AT	15	551	10776	2.60762
GOTERM_MF_FAT	GO:0000166~nucleotide binding	4	13.7931	0.542158	1396179_AT, 1388132_AT, 1369698_AT, 1369161_AT	18	1955	11963	1.35982
GOTERM_CC_FAT	GO:0012505~endomembrane system	2	6.89655	0.575288	1386946_AT, 1369161_AT	15	639	10776	2.24851
GOTERM_BP_FAT	GO:0006355~regulation of transcription, DNA-dependent	3	10.3448	0.58687	1390430_AT, 1370541_AT, 1378100_AT, 1368321_AT	20	1224	12092	1.48186
GOTERM_CC_FAT	GO:0005654~nucleoplasm	2	6.89655	0.607001	1390381_AT, 1378100_AT	15	695	10776	2.06734
GOTERM_MF_FAT	GO:0003700~transcription factor activity	2	6.89655	0.609902	1390430_AT, 1370541_AT, 1368321_AT	18	644	11963	2.06401
GOTERM_MF_FAT	GO:0008270~zinc ion binding	3	10.3448	0.632237	1390430_AT, 1372132_AT, 1370541_AT, 1368321_AT	18	1460	11963	1.36564
GOTERM_MF_FAT	GO:0032555~purine ribonucleotide binding	3	10.3448	0.669073	1396179_AT, 1369698_AT, 1369161_AT	18	1557	11963	1.28056
GOTERM_MF_FAT	GO:0032553~ribonucleotide binding	3	10.3448	0.669439	1396179_AT, 1369698_AT, 1369161_AT	18	1558	11963	1.27974
GOTERM_BP_FAT	GO:0006350~transcription	2	6.89655	0.669518	1390430_AT, 1370541_AT, 1368321_AT	20	684	12092	1.76784
GOTERM_MF_FAT	GO:0017076~purine nucleotide binding	3	10.3448	0.696356	1396179_AT, 1369698_AT, 1369161_AT	18	1634	11963	1.22022
GOTERM_BP_FAT	GO:0045449~regulation of transcription	3	10.3448	0.740104	1390430_AT, 1370541_AT, 1378100_AT, 1368321_AT	20	1608	12092	1.12799
GOTERM_BP_FAT	GO:0007242~intracellular signaling cascade	2	6.89655	0.779799	1390381_AT, 1372271_AT	20	925	12092	1.30724
GOTERM_MF_FAT	GO:0030528~transcription regulator activity	2	6.89655	0.790774	1390430_AT, 1370541_AT, 1368321_AT	18	1051	11963	1.26472
GOTERM_CC_FAT	GO:0005576~extracellular region	2	6.89655	0.830165	1387083_AT, 1381816_AT	15	1281	10776	1.12162
GOTERM_MF_FAT	GO:0005524~ATP binding	2	6.89655	0.845802	1369698_AT, 1369161_AT	18	1245	11963	1.06765
GOTERM_CC_FAT	GO:0044459~plasma membrane part	2	6.89655	0.848474	1369698_AT, 1369161_AT	15	1358	10776	1.05803
GOTERM_MF_FAT	GO:0032559~adenyl ribonucleotide binding	2	6.89655	0.851808	1369698_AT, 1369161_AT	18	1270	11963	1.04663
GOTERM_MF_FAT	GO:0030554~adenyl nucleotide binding	2	6.89655	0.868743	1369698_AT, 1369161_AT	18	1346	11963	0.987535
GOTERM_MF_FAT	GO:0003677~DNA binding	2	6.89655	0.869163	1390430_AT, 1370541_AT, 1368321_AT	18	1348	11963	0.98607
GOTERM_MF_FAT	GO:0001883~purine nucleoside binding	2	6.89655	0.873701	1369698_AT, 1369161_AT	18	1370	11963	0.970235
GOTERM_MF_FAT	GO:0001882~nucleoside binding	2	6.89655	0.875913	1369698_AT, 1369161_AT	18	1381	11963	0.962507
GOTERM_CC_FAT	GO:0016021~integral to membrane	5	17.2414	0.879489	1386946_AT, 1371534_AT, 1374105_AT, 1369698_AT, 1369161_AT	15	4336	10776	0.828413
GOTERM_CC_FAT	GO:0031224~intrinsic to membrane	5	17.2414	0.89689	1386946_AT, 1371534_AT, 1374105_AT, 1369698_AT, 1369161_AT	15	4467	10776	0.804119
GOTERM_CC_FAT	GO:0005886~plasma membrane	2	6.89655	0.970491	1369698_AT, 1369161_AT	15	2396	10776	0.599666

## Sheet: Infiltration_sLDA
Category	Term	Count	%	PValue	Genes	List Total	Pop Hits	Pop Total	Fold Enrichment
GOTERM_MF_FAT	GO:0008201~heparin binding	4	13.3333	0.000257215	1372440_AT, 1368187_AT, 1367973_AT, 1376099_AT	22	72	11963	30.2096
GOTERM_MF_FAT	GO:0005539~glycosaminoglycan binding	4	13.3333	0.000715856	1372440_AT, 1368187_AT, 1367973_AT, 1376099_AT	22	102	11963	21.3244
GOTERM_BP_FAT	GO:0006805~xenobiotic metabolic process	3	10	0.000851248	1371089_AT, 1370613_S_AT, 1369921_AT	23	24	12092	65.7174
GOTERM_CC_FAT	GO:0044421~extracellular region part	7	23.3333	0.000910261	1368731_AT, 1372440_AT, 1374849_AT, 1370301_AT, 1388583_AT, 1367973_AT, 1376099_AT	20	693	10776	5.44242
GOTERM_MF_FAT	GO:0001871~pattern binding	4	13.3333	0.00104017	1372440_AT, 1368187_AT, 1367973_AT, 1376099_AT	22	116	11963	18.7508
GOTERM_MF_FAT	GO:0030247~polysaccharide binding	4	13.3333	0.00104017	1372440_AT, 1368187_AT, 1367973_AT, 1376099_AT	22	116	11963	18.7508
GOTERM_BP_FAT	GO:0009410~response to xenobiotic stimulus	3	10	0.00107899	1371089_AT, 1370613_S_AT, 1369921_AT	23	27	12092	58.4155
GOTERM_BP_FAT	GO:0042493~response to drug	5	16.6667	0.00261197	1371089_AT, 1370301_AT, 1369440_AT, 1370613_S_AT, 1367973_AT	23	327	12092	8.03882
GOTERM_BP_FAT	GO:0001666~response to hypoxia	4	13.3333	0.0047887	1391433_AT, 1370301_AT, 1388583_AT, 1367973_AT, 1384115_AT	23	191	12092	11.0102
GOTERM_BP_FAT	GO:0010033~response to organic substance	7	23.3333	0.00515355	1368905_AT, 1367632_AT, 1370301_AT, 1388583_AT, 1370613_S_AT, 1367973_AT, 1369921_AT	23	928	12092	3.9657
GOTERM_BP_FAT	GO:0070482~response to oxygen levels	4	13.3333	0.00567395	1391433_AT, 1370301_AT, 1388583_AT, 1367973_AT, 1384115_AT	23	203	12092	10.3594
GOTERM_BP_FAT	GO:0009612~response to mechanical stimulus	3	10	0.00851368	1370301_AT, 1388583_AT, 1367973_AT	23	77	12092	20.4833
GOTERM_CC_FAT	GO:0005615~extracellular space	5	16.6667	0.00962763	1368731_AT, 1372440_AT, 1370301_AT, 1388583_AT, 1367973_AT	20	492	10776	5.47561
GOTERM_BP_FAT	GO:0016477~cell migration	4	13.3333	0.0110693	1371785_AT, 1388583_AT, 1367973_AT, 1376099_AT	23	259	12092	8.11952
GOTERM_BP_FAT	GO:0009725~response to hormone stimulus	5	16.6667	0.012492	1370301_AT, 1388583_AT, 1370613_S_AT, 1367973_AT, 1369921_AT	23	510	12092	5.15431
GOTERM_BP_FAT	GO:0042178~xenobiotic catabolic process	2	6.66667	0.0126695	1371089_AT, 1369921_AT	23	7	12092	150.211
GOTERM_BP_FAT	GO:0042537~benzene and derivative metabolic process	2	6.66667	0.0144669	1370613_S_AT, 1369921_AT	23	8	12092	131.435
GOTERM_BP_FAT	GO:0048545~response to steroid hormone stimulus	4	13.3333	0.0151406	1370301_AT, 1370613_S_AT, 1367973_AT, 1369921_AT	23	291	12092	7.22665
GOTERM_CC_FAT	GO:0005739~mitochondrion	7	23.3333	0.0172127	1367632_AT, 1367729_AT, 1391433_AT, 1373963_AT, 1397468_AT, 1386917_AT, 1370613_S_AT, 1384115_AT	20	1250	10776	3.01728
GOTERM_BP_FAT	GO:0009719~response to endogenous stimulus	5	16.6667	0.0184797	1370301_AT, 1388583_AT, 1370613_S_AT, 1367973_AT, 1369921_AT	23	573	12092	4.5876
GOTERM_BP_FAT	GO:0031099~regeneration	3	10	0.0188987	1370301_AT, 1388583_AT, 1367973_AT	23	117	12092	13.4805
GOTERM_CC_FAT	GO:0005576~extracellular region	7	23.3333	0.0192689	1368731_AT, 1372440_AT, 1374849_AT, 1370301_AT, 1388583_AT, 1367973_AT, 1376099_AT	20	1281	10776	2.94426
GOTERM_MF_FAT	GO:0030246~carbohydrate binding	4	13.3333	0.0202288	1372440_AT, 1368187_AT, 1367973_AT, 1376099_AT	22	337	11963	6.45428
GOTERM_BP_FAT	GO:0048870~cell motility	4	13.3333	0.020619	1371785_AT, 1388583_AT, 1367973_AT, 1376099_AT	23	327	12092	6.43106
GOTERM_BP_FAT	GO:0051674~localization of cell	4	13.3333	0.020619	1371785_AT, 1388583_AT, 1367973_AT, 1376099_AT	23	327	12092	6.43106
GOTERM_BP_FAT	GO:0045773~positive regulation of axon extension	2	6.66667	0.023407	1371785_AT, 1388583_AT	23	13	12092	80.8829
GOTERM_BP_FAT	GO:0048639~positive regulation of developmental growth	2	6.66667	0.0357932	1371785_AT, 1388583_AT	23	20	12092	52.5739
GOTERM_CC_FAT	GO:0031980~mitochondrial lumen	3	10	0.0374179	1367729_AT, 1391433_AT, 1386917_AT, 1384115_AT	20	175	10776	9.23657
GOTERM_CC_FAT	GO:0005759~mitochondrial matrix	3	10	0.0374179	1367729_AT, 1391433_AT, 1386917_AT, 1384115_AT	20	175	10776	9.23657
GOTERM_BP_FAT	GO:0032963~collagen metabolic process	2	6.66667	0.0375504	1370301_AT, 1376099_AT	23	21	12092	50.0704
GOTERM_BP_FAT	GO:0001938~positive regulation of endothelial cell proliferation	2	6.66667	0.0375504	1388583_AT, 1367973_AT	23	21	12092	50.0704
GOTERM_BP_FAT	GO:0006928~cell motion	4	13.3333	0.0383271	1371785_AT, 1388583_AT, 1367973_AT, 1376099_AT	23	416	12092	5.05518
GOTERM_BP_FAT	GO:0044259~multicellular organismal macromolecule metabolic process	2	6.66667	0.0393045	1370301_AT, 1376099_AT	23	22	12092	47.7945
GOTERM_BP_FAT	GO:0009611~response to wounding	4	13.3333	0.0402088	1368731_AT, 1370301_AT, 1367973_AT, 1376099_AT	23	424	12092	4.9598
GOTERM_BP_FAT	GO:0008361~regulation of cell size	3	10	0.044013	1371785_AT, 1370301_AT, 1388583_AT	23	185	12092	8.5255
GOTERM_BP_FAT	GO:0030516~regulation of axon extension	2	6.66667	0.0445485	1371785_AT, 1388583_AT	23	25	12092	42.0591
GOTERM_MF_FAT	GO:0004364~glutathione transferase activity	2	6.66667	0.0446989	1371089_AT, 1369921_AT	22	26	11963	41.8287
GOTERM_BP_FAT	GO:0044236~multicellular organismal metabolic process	2	6.66667	0.0480294	1370301_AT, 1376099_AT	23	27	12092	38.9436
GOTERM_BP_FAT	GO:0051186~cofactor metabolic process	3	10	0.0515371	1391433_AT, 1371089_AT, 1370613_S_AT, 1384115_AT	23	202	12092	7.80801
GOTERM_BP_FAT	GO:0007584~response to nutrient	3	10	0.0533714	1369440_AT, 1370613_S_AT, 1367973_AT	23	206	12092	7.6564
GOTERM_MF_FAT	GO:0008009~chemokine activity	2	6.66667	0.0547403	1388583_AT, 1367973_AT	22	32	11963	33.9858
GOTERM_MF_FAT	GO:0042379~chemokine receptor binding	2	6.66667	0.0564041	1388583_AT, 1367973_AT	22	33	11963	32.9559
GOTERM_CC_FAT	GO:0005578~proteinaceous extracellular matrix	3	10	0.056502	1374849_AT, 1370301_AT, 1376099_AT	20	220	10776	7.34727
GOTERM_BP_FAT	GO:0050772~positive regulation of axonogenesis	2	6.66667	0.0566786	1371785_AT, 1388583_AT	23	32	12092	32.8587
GOTERM_CC_FAT	GO:0044429~mitochondrial part	4	13.3333	0.0595035	1367729_AT, 1391433_AT, 1386917_AT, 1370613_S_AT, 1384115_AT	20	515	10776	4.18485
GOTERM_BP_FAT	GO:0001936~regulation of endothelial cell proliferation	2	6.66667	0.0601172	1388583_AT, 1367973_AT	23	34	12092	30.9258
GOTERM_BP_FAT	GO:0050806~positive regulation of synaptic transmission	2	6.66667	0.0618321	1367632_AT, 1367973_AT	23	35	12092	30.0422
GOTERM_BP_FAT	GO:0001568~blood vessel development	3	10	0.0648567	1370301_AT, 1388583_AT, 1376099_AT	23	230	12092	6.85747
GOTERM_BP_FAT	GO:0032535~regulation of cellular component size	3	10	0.0653524	1371785_AT, 1370301_AT, 1388583_AT	23	231	12092	6.82778
GOTERM_BP_FAT	GO:0001944~vasculature development	3	10	0.0683537	1370301_AT, 1388583_AT, 1376099_AT	23	237	12092	6.65493
GOTERM_BP_FAT	GO:0051971~positive regulation of transmission of nerve impulse	2	6.66667	0.0686616	1367632_AT, 1367973_AT	23	39	12092	26.961
GOTERM_CC_FAT	GO:0031012~extracellular matrix	3	10	0.0717598	1374849_AT, 1370301_AT, 1376099_AT	20	252	10776	6.41429
GOTERM_BP_FAT	GO:0031646~positive regulation of neurological system process	2	6.66667	0.0720585	1367632_AT, 1367973_AT	23	41	12092	25.6458
GOTERM_BP_FAT	GO:0046165~alcohol biosynthetic process	2	6.66667	0.0771317	1371817_AT, 1386917_AT	23	44	12092	23.8972
GOTERM_BP_FAT	GO:0001101~response to acid	2	6.66667	0.0804992	1368905_AT, 1367973_AT	23	46	12092	22.8582
GOTERM_MF_FAT	GO:0016765~transferase activity, transferring alkyl or aryl (other than methyl) groups	2	6.66667	0.0842651	1371089_AT, 1369921_AT	22	50	11963	21.7509
GOTERM_BP_FAT	GO:0030307~positive regulation of cell growth	2	6.66667	0.0855283	1371785_AT, 1388583_AT	23	49	12092	21.4587
GOTERM_BP_FAT	GO:0048638~regulation of developmental growth	2	6.66667	0.0888665	1371785_AT, 1388583_AT	23	51	12092	20.6172
GOTERM_BP_FAT	GO:0031667~response to nutrient levels	3	10	0.0922485	1369440_AT, 1370613_S_AT, 1367973_AT	23	282	12092	5.59297
GOTERM_BP_FAT	GO:0045793~positive regulation of cell size	2	6.66667	0.093852	1371785_AT, 1388583_AT	23	54	12092	19.4718
GOTERM_BP_FAT	GO:0031100~organ regeneration	2	6.66667	0.100459	1388583_AT, 1367973_AT	23	58	12092	18.1289
GOTERM_BP_FAT	GO:0009991~response to extracellular stimulus	3	10	0.103569	1369440_AT, 1370613_S_AT, 1367973_AT	23	302	12092	5.22257
GOTERM_BP_FAT	GO:0031346~positive regulation of cell projection organization	2	6.66667	0.10702	1371785_AT, 1388583_AT	23	62	12092	16.9593
GOTERM_BP_FAT	GO:0034637~cellular carbohydrate biosynthetic process	2	6.66667	0.11191	1371817_AT, 1386917_AT	23	65	12092	16.1766
GOTERM_BP_FAT	GO:0044057~regulation of system process	3	10	0.113486	1367632_AT, 1369440_AT, 1367973_AT	23	319	12092	4.94426
GOTERM_BP_FAT	GO:0050770~regulation of axonogenesis	2	6.66667	0.116775	1371785_AT, 1388583_AT	23	68	12092	15.4629
GOTERM_BP_FAT	GO:0009408~response to heat	2	6.66667	0.118391	1388583_AT, 1367973_AT	23	69	12092	15.2388
GOTERM_CC_FAT	GO:0042470~melanosome	2	6.66667	0.121253	1372701_AT, 1368187_AT	20	73	10776	14.7616
GOTERM_CC_FAT	GO:0048770~pigment granule	2	6.66667	0.121253	1372701_AT, 1368187_AT	20	73	10776	14.7616
GOTERM_BP_FAT	GO:0050769~positive regulation of neurogenesis	2	6.66667	0.134397	1371785_AT, 1388583_AT	23	79	12092	13.3099
GOTERM_MF_FAT	GO:0004091~carboxylesterase activity	2	6.66667	0.140701	1368905_AT, 1391433_AT, 1384115_AT	22	86	11963	12.6459
GOTERM_MF_FAT	GO:0004222~metalloendopeptidase activity	2	6.66667	0.146763	1374849_AT, 1370301_AT	22	90	11963	12.0838
GOTERM_BP_FAT	GO:0046700~heterocycle catabolic process	2	6.66667	0.148564	1368121_AT, 1370613_S_AT	23	88	12092	11.9486
GOTERM_BP_FAT	GO:0010720~positive regulation of cell development	2	6.66667	0.148564	1371785_AT, 1388583_AT	23	88	12092	11.9486
GOTERM_BP_FAT	GO:0045927~positive regulation of growth	2	6.66667	0.150125	1371785_AT, 1388583_AT	23	89	12092	11.8144
GOTERM_BP_FAT	GO:0045471~response to ethanol	2	6.66667	0.151683	1370613_S_AT, 1367973_AT	23	90	12092	11.6831
GOTERM_MF_FAT	GO:0030145~manganese ion binding	2	6.66667	0.15578	1367632_AT, 1386917_AT	22	96	11963	11.3286
GOTERM_BP_FAT	GO:0008284~positive regulation of cell proliferation	3	10	0.156032	1367632_AT, 1388583_AT, 1367973_AT	23	388	12092	4.06499
GOTERM_BP_FAT	GO:0010975~regulation of neuron projection development	2	6.66667	0.156339	1371785_AT, 1388583_AT	23	93	12092	11.3062
GOTERM_BP_FAT	GO:0010769~regulation of cell morphogenesis involved in differentiation	2	6.66667	0.15943	1371785_AT, 1388583_AT	23	95	12092	11.0682
GOTERM_BP_FAT	GO:0016051~carbohydrate biosynthetic process	2	6.66667	0.160972	1371817_AT, 1386917_AT	23	96	12092	10.9529
GOTERM_BP_FAT	GO:0009628~response to abiotic stimulus	3	10	0.163094	1370301_AT, 1388583_AT, 1367973_AT	23	399	12092	3.95293
GOTERM_MF_FAT	GO:0005524~ATP binding	5	16.6667	0.168417	1372701_AT, 1367632_AT, 1377497_AT, 1369440_AT, 1386917_AT	22	1245	11963	2.18383
GOTERM_BP_FAT	GO:0009266~response to temperature stimulus	2	6.66667	0.171687	1388583_AT, 1367973_AT	23	103	12092	10.2085
GOTERM_BP_FAT	GO:0006955~immune response	3	10	0.172824	1377497_AT, 1388583_AT, 1367973_AT	23	414	12092	3.8097
GOTERM_MF_FAT	GO:0005125~cytokine activity	2	6.66667	0.176467	1388583_AT, 1367973_AT	22	110	11963	9.88678
GOTERM_MF_FAT	GO:0032559~adenyl ribonucleotide binding	5	16.6667	0.177216	1372701_AT, 1367632_AT, 1377497_AT, 1369440_AT, 1386917_AT	22	1270	11963	2.14084
GOTERM_BP_FAT	GO:0001503~ossification	2	6.66667	0.185271	1370301_AT, 1368187_AT	23	112	12092	9.3882
GOTERM_BP_FAT	GO:0031344~regulation of cell projection organization	2	6.66667	0.186767	1371785_AT, 1388583_AT	23	113	12092	9.30512
GOTERM_BP_FAT	GO:0032504~multicellular organism reproduction	3	10	0.191917	1370301_AT, 1388583_AT, 1367973_AT	23	443	12092	3.56031
GOTERM_BP_FAT	GO:0048609~reproductive process in a multicellular organism	3	10	0.191917	1370301_AT, 1388583_AT, 1367973_AT	23	443	12092	3.56031
GOTERM_BP_FAT	GO:0051047~positive regulation of secretion	2	6.66667	0.195689	1367632_AT, 1388583_AT	23	119	12092	8.83595
GOTERM_BP_FAT	GO:0001525~angiogenesis	2	6.66667	0.201585	1370301_AT, 1388583_AT	23	123	12092	8.5486
GOTERM_BP_FAT	GO:0051384~response to glucocorticoid stimulus	2	6.66667	0.203053	1370613_S_AT, 1367973_AT	23	124	12092	8.47966
GOTERM_BP_FAT	GO:0060348~bone development	2	6.66667	0.203053	1370301_AT, 1368187_AT	23	124	12092	8.47966
GOTERM_MF_FAT	GO:0030554~adenyl nucleotide binding	5	16.6667	0.204989	1372701_AT, 1367632_AT, 1377497_AT, 1369440_AT, 1386917_AT	22	1346	11963	2.01996
GOTERM_BP_FAT	GO:0007155~cell adhesion	3	10	0.205266	1371785_AT, 1368187_AT, 1376099_AT	23	463	12092	3.40652
GOTERM_BP_FAT	GO:0022610~biological adhesion	3	10	0.205266	1371785_AT, 1368187_AT, 1376099_AT	23	463	12092	3.40652
GOTERM_MF_FAT	GO:0019842~vitamin binding	2	6.66667	0.206595	1367729_AT, 1386917_AT	22	131	11963	8.30187
GOTERM_BP_FAT	GO:0022604~regulation of cell morphogenesis	2	6.66667	0.210352	1371785_AT, 1388583_AT	23	129	12092	8.15099
GOTERM_BP_FAT	GO:0031960~response to corticosteroid stimulus	2	6.66667	0.213254	1370613_S_AT, 1367973_AT	23	131	12092	8.02655
GOTERM_MF_FAT	GO:0001883~purine nucleoside binding	5	16.6667	0.214053	1372701_AT, 1367632_AT, 1377497_AT, 1369440_AT, 1386917_AT	22	1370	11963	1.98457
GOTERM_MF_FAT	GO:0001882~nucleoside binding	5	16.6667	0.218251	1372701_AT, 1367632_AT, 1377497_AT, 1369440_AT, 1386917_AT	22	1381	11963	1.96876
GOTERM_BP_FAT	GO:0043627~response to estrogen stimulus	2	6.66667	0.237511	1370301_AT, 1369921_AT	23	148	12092	7.10458
GOTERM_CC_FAT	GO:0031967~organelle envelope	3	10	0.250709	1371089_AT, 1386917_AT, 1370613_S_AT	20	547	10776	2.95503
GOTERM_MF_FAT	GO:0031406~carboxylic acid binding	2	6.66667	0.25316	1367632_AT, 1386917_AT	22	165	11963	6.59118
GOTERM_CC_FAT	GO:0031975~envelope	3	10	0.25337	1371089_AT, 1386917_AT, 1370613_S_AT	20	551	10776	2.93358
GOTERM_BP_FAT	GO:0006732~coenzyme metabolic process	2	6.66667	0.254202	1391433_AT, 1371089_AT, 1384115_AT	23	160	12092	6.57174
GOTERM_MF_FAT	GO:0008237~metallopeptidase activity	2	6.66667	0.255817	1374849_AT, 1370301_AT	22	167	11963	6.51225
GOTERM_BP_FAT	GO:0050804~regulation of synaptic transmission	2	6.66667	0.261054	1367632_AT, 1367973_AT	23	165	12092	6.3726
GOTERM_BP_FAT	GO:0045664~regulation of neuron differentiation	2	6.66667	0.263777	1371785_AT, 1388583_AT	23	167	12092	6.29628
GOTERM_BP_FAT	GO:0006575~cellular amino acid derivative metabolic process	2	6.66667	0.265136	1368121_AT, 1371089_AT	23	168	12092	6.2588
GOTERM_BP_FAT	GO:0001558~regulation of cell growth	2	6.66667	0.266491	1371785_AT, 1388583_AT	23	169	12092	6.22176
GOTERM_BP_FAT	GO:0051969~regulation of transmission of nerve impulse	2	6.66667	0.275916	1367632_AT, 1367973_AT	23	176	12092	5.97431
GOTERM_MF_FAT	GO:0042802~identical protein binding	3	10	0.276299	1372701_AT, 1367632_AT, 1369921_AT	22	588	11963	2.77435
GOTERM_MF_FAT	GO:0032555~purine ribonucleotide binding	5	16.6667	0.288494	1372701_AT, 1367632_AT, 1377497_AT, 1369440_AT, 1386917_AT	22	1557	11963	1.74622
GOTERM_MF_FAT	GO:0032553~ribonucleotide binding	5	16.6667	0.288907	1372701_AT, 1367632_AT, 1377497_AT, 1369440_AT, 1386917_AT	22	1558	11963	1.7451
GOTERM_BP_FAT	GO:0007409~axonogenesis	2	6.66667	0.289179	1370301_AT, 1388583_AT	23	186	12092	5.65311
GOTERM_BP_FAT	GO:0048514~blood vessel morphogenesis	2	6.66667	0.289179	1370301_AT, 1388583_AT	23	186	12092	5.65311
GOTERM_BP_FAT	GO:0051130~positive regulation of cellular component organization	2	6.66667	0.291803	1371785_AT, 1388583_AT	23	188	12092	5.59297
GOTERM_BP_FAT	GO:0031644~regulation of neurological system process	2	6.66667	0.291803	1367632_AT, 1367973_AT	23	188	12092	5.59297
GOTERM_BP_FAT	GO:0009314~response to radiation	2	6.66667	0.295723	1388583_AT, 1367973_AT	23	191	12092	5.50512
GOTERM_BP_FAT	GO:0048667~cell morphogenesis involved in neuron differentiation	2	6.66667	0.31628	1370301_AT, 1388583_AT	23	207	12092	5.07961
GOTERM_BP_FAT	GO:0050767~regulation of neurogenesis	2	6.66667	0.31628	1371785_AT, 1388583_AT	23	207	12092	5.07961
GOTERM_BP_FAT	GO:0007626~locomotory behavior	2	6.66667	0.317545	1388583_AT, 1367973_AT	23	208	12092	5.05518
GOTERM_MF_FAT	GO:0017076~purine nucleotide binding	5	16.6667	0.320581	1372701_AT, 1367632_AT, 1377497_AT, 1369440_AT, 1386917_AT	22	1634	11963	1.66393
GOTERM_BP_FAT	GO:0048812~neuron projection morphogenesis	2	6.66667	0.326342	1370301_AT, 1388583_AT	23	215	12092	4.8906
GOTERM_BP_FAT	GO:0006954~inflammatory response	2	6.66667	0.328836	1368731_AT, 1367973_AT	23	217	12092	4.84552
GOTERM_BP_FAT	GO:0051960~regulation of nervous system development	2	6.66667	0.342393	1371785_AT, 1388583_AT	23	228	12092	4.61175
GOTERM_BP_FAT	GO:0042127~regulation of cell proliferation	3	10	0.343088	1367632_AT, 1388583_AT, 1367973_AT	23	665	12092	2.37176
GOTERM_BP_FAT	GO:0005996~monosaccharide metabolic process	2	6.66667	0.34483	1386917_AT, 1370613_S_AT	23	230	12092	4.57164
GOTERM_BP_FAT	GO:0051050~positive regulation of transport	2	6.66667	0.347258	1367632_AT, 1388583_AT	23	232	12092	4.53223
GOTERM_BP_FAT	GO:0060284~regulation of cell development	2	6.66667	0.349677	1371785_AT, 1388583_AT	23	234	12092	4.4935
GOTERM_BP_FAT	GO:0048858~cell projection morphogenesis	2	6.66667	0.354491	1370301_AT, 1388583_AT	23	238	12092	4.41798
GOTERM_BP_FAT	GO:0000904~cell morphogenesis involved in differentiation	2	6.66667	0.35927	1370301_AT, 1388583_AT	23	242	12092	4.34495
GOTERM_BP_FAT	GO:0051046~regulation of secretion	2	6.66667	0.362832	1367632_AT, 1388583_AT	23	245	12092	4.29175
GOTERM_CC_FAT	GO:0043025~cell soma	2	6.66667	0.36351	1367632_AT, 1367973_AT	20	253	10776	4.25929
GOTERM_BP_FAT	GO:0032990~cell part morphogenesis	2	6.66667	0.366376	1370301_AT, 1388583_AT	23	248	12092	4.23983
GOTERM_BP_FAT	GO:0051240~positive regulation of multicellular organismal process	2	6.66667	0.367553	1367632_AT, 1367973_AT	23	249	12092	4.2228
GOTERM_BP_FAT	GO:0045597~positive regulation of cell differentiation	2	6.66667	0.371071	1371785_AT, 1388583_AT	23	252	12092	4.17253
GOTERM_CC_FAT	GO:0005792~microsome	2	6.66667	0.373782	1367632_AT, 1370613_S_AT	20	262	10776	4.11298
GOTERM_CC_FAT	GO:0042598~vesicular fraction	2	6.66667	0.382781	1367632_AT, 1370613_S_AT	20	270	10776	3.99111
GOTERM_BP_FAT	GO:0001501~skeletal system development	2	6.66667	0.384958	1370301_AT, 1368187_AT	23	264	12092	3.98287
GOTERM_BP_FAT	GO:0031175~neuron projection development	2	6.66667	0.395181	1370301_AT, 1388583_AT	23	273	12092	3.85157
GOTERM_CC_FAT	GO:0005743~mitochondrial inner membrane	2	6.66667	0.397144	1386917_AT, 1370613_S_AT	20	283	10776	3.80777
GOTERM_BP_FAT	GO:0060341~regulation of cellular localization	2	6.66667	0.399673	1367632_AT, 1388583_AT	23	277	12092	3.79595
GOTERM_BP_FAT	GO:0008610~lipid biosynthetic process	2	6.66667	0.404132	1371817_AT, 1386917_AT	23	281	12092	3.74192
GOTERM_BP_FAT	GO:0003006~reproductive developmental process	2	6.66667	0.405242	1370301_AT, 1388583_AT	23	282	12092	3.72865
GOTERM_CC_FAT	GO:0005625~soluble fraction	2	6.66667	0.413323	1367632_AT, 1386917_AT	20	298	10776	3.61611
GOTERM_BP_FAT	GO:0016044~membrane organization	2	6.66667	0.41405	1372701_AT, 1376099_AT	23	290	12092	3.62579
GOTERM_CC_FAT	GO:0019866~organelle inner membrane	2	6.66667	0.416509	1386917_AT, 1370613_S_AT	20	301	10776	3.58007
GOTERM_CC_FAT	GO:0005886~plasma membrane	6	20	0.419817	1371785_AT, 1370301_AT, 1369440_AT, 1388583_AT, 1368187_AT, 1370613_S_AT	20	2396	10776	1.34925
GOTERM_MF_FAT	GO:0046914~transition metal ion binding	5	16.6667	0.422598	1367632_AT, 1374849_AT, 1370301_AT, 1393360_AT, 1386917_AT	22	1874	11963	1.45083
GOTERM_BP_FAT	GO:0040008~regulation of growth	2	6.66667	0.422734	1371785_AT, 1388583_AT	23	298	12092	3.52845
GOTERM_BP_FAT	GO:0051094~positive regulation of developmental process	2	6.66667	0.436584	1371785_AT, 1388583_AT	23	311	12092	3.38096
GOTERM_BP_FAT	GO:0010647~positive regulation of cell communication	2	6.66667	0.445986	1367632_AT, 1367973_AT	23	320	12092	3.28587
GOTERM_BP_FAT	GO:0007276~gamete generation	2	6.66667	0.450116	1370301_AT, 1388583_AT	23	324	12092	3.2453
GOTERM_CC_FAT	GO:0009986~cell surface	2	6.66667	0.455473	1374849_AT, 1371785_AT	20	339	10776	3.17876
GOTERM_MF_FAT	GO:0000166~nucleotide binding	5	16.6667	0.456883	1372701_AT, 1367632_AT, 1377497_AT, 1369440_AT, 1386917_AT	22	1955	11963	1.39072
GOTERM_BP_FAT	GO:0000902~cell morphogenesis	2	6.66667	0.466346	1370301_AT, 1388583_AT	23	340	12092	3.09258
GOTERM_CC_FAT	GO:0005887~integral to plasma membrane	2	6.66667	0.473056	1368187_AT, 1370613_S_AT	20	357	10776	3.01849
GOTERM_BP_FAT	GO:0048666~neuron development	2	6.66667	0.473302	1370301_AT, 1388583_AT	23	347	12092	3.0302
GOTERM_CC_FAT	GO:0031966~mitochondrial membrane	2	6.66667	0.477844	1386917_AT, 1370613_S_AT	20	362	10776	2.9768
GOTERM_BP_FAT	GO:0030030~cell projection organization	2	6.66667	0.486954	1370301_AT, 1388583_AT	23	361	12092	2.91268
GOTERM_MF_FAT	GO:0004175~endopeptidase activity	2	6.66667	0.489832	1374849_AT, 1370301_AT	22	377	11963	2.88474
GOTERM_CC_FAT	GO:0031226~intrinsic to plasma membrane	2	6.66667	0.496588	1368187_AT, 1370613_S_AT	20	382	10776	2.82094
GOTERM_BP_FAT	GO:0019953~sexual reproduction	2	6.66667	0.498387	1370301_AT, 1388583_AT	23	373	12092	2.81898
GOTERM_CC_FAT	GO:0005740~mitochondrial envelope	2	6.66667	0.501173	1386917_AT, 1370613_S_AT	20	387	10776	2.7845
GOTERM_BP_FAT	GO:0032989~cellular component morphogenesis	2	6.66667	0.501207	1370301_AT, 1388583_AT	23	376	12092	2.79648
GOTERM_CC_FAT	GO:0031090~organelle membrane	3	10	0.50364	1371089_AT, 1386917_AT, 1370613_S_AT	20	941	10776	1.71775
GOTERM_CC_FAT	GO:0000267~cell fraction	3	10	0.518759	1367632_AT, 1386917_AT, 1370613_S_AT	20	967	10776	1.67156
GOTERM_BP_FAT	GO:0006952~defense response	2	6.66667	0.52233	1368731_AT, 1367973_AT	23	399	12092	2.63528
GOTERM_BP_FAT	GO:0006461~protein complex assembly	2	6.66667	0.536517	1372701_AT, 1367632_AT	23	415	12092	2.53368
GOTERM_BP_FAT	GO:0070271~protein complex biogenesis	2	6.66667	0.536517	1372701_AT, 1367632_AT	23	415	12092	2.53368
GOTERM_BP_FAT	GO:0007610~behavior	2	6.66667	0.54432	1388583_AT, 1367973_AT	23	424	12092	2.4799
GOTERM_BP_FAT	GO:0030182~neuron differentiation	2	6.66667	0.57187	1370301_AT, 1388583_AT	23	457	12092	2.30083
GOTERM_BP_FAT	GO:0048878~chemical homeostasis	2	6.66667	0.599351	1369440_AT, 1367973_AT	23	492	12092	2.13715
GOTERM_CC_FAT	GO:0005829~cytosol	3	10	0.600982	1372701_AT, 1367632_AT, 1371089_AT	20	1118	10776	1.4458
GOTERM_CC_FAT	GO:0016023~cytoplasmic membrane-bounded vesicle	2	6.66667	0.609574	1372701_AT, 1368187_AT	20	520	10776	2.07231
GOTERM_MF_FAT	GO:0070011~peptidase activity, acting on L-amino acid peptides	2	6.66667	0.610633	1374849_AT, 1370301_AT	22	525	11963	2.07152
GOTERM_MF_FAT	GO:0046983~protein dimerization activity	2	6.66667	0.612774	1372701_AT, 1369440_AT	22	528	11963	2.05975
GOTERM_CC_FAT	GO:0031988~membrane-bounded vesicle	2	6.66667	0.625893	1372701_AT, 1368187_AT	20	543	10776	1.98453
GOTERM_MF_FAT	GO:0008233~peptidase activity	2	6.66667	0.630864	1374849_AT, 1370301_AT	22	554	11963	1.96308
GOTERM_CC_FAT	GO:0070013~intracellular organelle lumen	3	10	0.630885	1367729_AT, 1391433_AT, 1386917_AT, 1384115_AT	20	1178	10776	1.37216
GOTERM_BP_FAT	GO:0065003~macromolecular complex assembly	2	6.66667	0.63709	1372701_AT, 1367632_AT	23	544	12092	1.93286
GOTERM_CC_FAT	GO:0043233~organelle lumen	3	10	0.651325	1367729_AT, 1391433_AT, 1386917_AT, 1384115_AT	20	1221	10776	1.32383
GOTERM_BP_FAT	GO:0043933~macromolecular complex subunit organization	2	6.66667	0.658601	1372701_AT, 1367632_AT	23	576	12092	1.82548
GOTERM_CC_FAT	GO:0031410~cytoplasmic vesicle	2	6.66667	0.660436	1372701_AT, 1368187_AT	20	595	10776	1.81109
GOTERM_CC_FAT	GO:0031974~membrane-enclosed lumen	3	10	0.6669	1367729_AT, 1391433_AT, 1386917_AT, 1384115_AT	20	1255	10776	1.28797
GOTERM_BP_FAT	GO:0055114~oxidation reduction	2	6.66667	0.681346	1368121_AT, 1397468_AT	23	612	12092	1.7181
GOTERM_CC_FAT	GO:0031982~vesicle	2	6.66667	0.682557	1372701_AT, 1368187_AT	20	631	10776	1.70777
GOTERM_CC_FAT	GO:0044459~plasma membrane part	3	10	0.710955	1369440_AT, 1368187_AT, 1370613_S_AT	20	1358	10776	1.19028
GOTERM_BP_FAT	GO:0042981~regulation of apoptosis	2	6.66667	0.718798	1370301_AT, 1367973_AT	23	677	12092	1.55314
GOTERM_BP_FAT	GO:0043067~regulation of programmed cell death	2	6.66667	0.72364	1370301_AT, 1367973_AT	23	686	12092	1.53277
GOTERM_BP_FAT	GO:0010941~regulation of cell death	2	6.66667	0.725236	1370301_AT, 1367973_AT	23	689	12092	1.52609
GOTERM_CC_FAT	GO:0005624~membrane fraction	2	6.66667	0.729494	1367632_AT, 1370613_S_AT	20	716	10776	1.50503
GOTERM_CC_FAT	GO:0042995~cell projection	2	6.66667	0.735064	1367632_AT, 1371785_AT	20	727	10776	1.48226
GOTERM_BP_FAT	GO:0042592~homeostatic process	2	6.66667	0.7382	1369440_AT, 1367973_AT	23	714	12092	1.47266
GOTERM_MF_FAT	GO:0008270~zinc ion binding	3	10	0.7455	1374849_AT, 1370301_AT, 1393360_AT	22	1460	11963	1.11734
GOTERM_CC_FAT	GO:0005626~insoluble fraction	2	6.66667	0.748756	1367632_AT, 1370613_S_AT	20	755	10776	1.42728
GOTERM_CC_FAT	GO:0005783~endoplasmic reticulum	2	6.66667	0.7572	1367632_AT, 1370613_S_AT	20	773	10776	1.39405
GOTERM_BP_FAT	GO:0006508~proteolysis	2	6.66667	0.767426	1374849_AT, 1370301_AT	23	775	12092	1.35675
GOTERM_MF_FAT	GO:0046872~metal ion binding	5	16.6667	0.774429	1367632_AT, 1374849_AT, 1370301_AT, 1393360_AT, 1386917_AT	22	2854	11963	0.95265
GOTERM_MF_FAT	GO:0043169~cation binding	5	16.6667	0.784568	1367632_AT, 1374849_AT, 1370301_AT, 1393360_AT, 1386917_AT	22	2893	11963	0.939808
GOTERM_MF_FAT	GO:0043167~ion binding	5	16.6667	0.79709	1367632_AT, 1374849_AT, 1370301_AT, 1393360_AT, 1386917_AT	22	2943	11963	0.923841
GOTERM_CC_FAT	GO:0016021~integral to membrane	5	16.6667	0.978214	1371785_AT, 1372156_AT, 1369440_AT, 1368187_AT, 1370613_S_AT	20	4336	10776	0.62131
GOTERM_CC_FAT	GO:0031224~intrinsic to membrane	5	16.6667	0.98309	1371785_AT, 1372156_AT, 1369440_AT, 1368187_AT, 1370613_S_AT	20	4467	10776	0.603089
GOTERM_BP_FAT	GO:0007166~cell surface receptor linked signal transduction	2	6.66667	0.99506	1388583_AT, 1367973_AT	23	2591	12092	0.405819

## Sheet: Infiltration_ANOVA
Category	Term	Count	%	PValue	Genes	List Total	Pop Hits	Pop Total	Fold Enrichment
GOTERM_MF_FAT	GO:0003779~actin binding	7	25	3.91466e-06	1386925_AT, 1367584_AT, 1371575_AT, 1368207_AT, 1368948_AT, 1370875_AT, 1389210_AT, 1368450_AT	24	233	11963	14.9751
GOTERM_MF_FAT	GO:0008092~cytoskeletal protein binding	8	28.5714	5.88341e-06	1371659_AT, 1386925_AT, 1367584_AT, 1371575_AT, 1368207_AT, 1368948_AT, 1370875_AT, 1389210_AT, 1368450_AT	24	391	11963	10.1986
GOTERM_CC_FAT	GO:0031252~cell leading edge	6	21.4286	7.75358e-06	1388762_AT, 1367574_AT, 1372459_AT, 1370875_AT, 1389210_AT, 1368450_AT	25	128	10776	20.205
GOTERM_CC_FAT	GO:0042995~cell projection	10	35.7143	1.43388e-05	1371659_AT, 1371575_AT, 1388762_AT, 1369931_AT, 1367574_AT, 1372459_AT, 1368948_AT, 1370875_AT, 1367846_AT, 1389210_AT, 1368450_AT	25	727	10776	5.92902
GOTERM_MF_FAT	GO:0051015~actin filament binding	4	14.2857	7.80979e-05	1367584_AT, 1370875_AT, 1389210_AT, 1368450_AT	24	44	11963	45.3144
GOTERM_BP_FAT	GO:0030029~actin filament-based process	5	17.8571	0.000299985	1371659_AT, 1372459_AT, 1370875_AT, 1389210_AT, 1368450_AT	23	183	12092	14.3645
GOTERM_BP_FAT	GO:0051017~actin filament bundle formation	3	10.7143	0.000530317	1371659_AT, 1370875_AT, 1389210_AT	23	19	12092	83.0114
GOTERM_CC_FAT	GO:0030175~filopodium	3	10.7143	0.00116889	1371575_AT, 1372459_AT, 1368948_AT, 1370875_AT	25	23	10776	56.2226
GOTERM_MF_FAT	GO:0005509~calcium ion binding	7	25	0.00136128	1367584_AT, 1375170_AT, 1380909_AT, 1367846_AT, 1389210_AT, 1368450_AT, 1368530_AT	24	672	11963	5.19227
GOTERM_MF_FAT	GO:0050839~cell adhesion molecule binding	3	10.7143	0.0022605	1371575_AT, 1368207_AT, 1368948_AT, 1370875_AT	24	37	11963	40.4155
GOTERM_CC_FAT	GO:0005886~plasma membrane	13	46.4286	0.00255283	1371659_AT, 1388335_AT, 1367844_AT, 1370083_AT, 1371575_AT, 1367574_AT, 1368187_AT, 1368948_AT, 1370875_AT, 1392785_AT, 1367584_AT, 1387952_A_AT, 1390659_AT, 1372459_AT, 1389210_AT, 1368921_A_AT	25	2396	10776	2.3387
GOTERM_BP_FAT	GO:0030036~actin cytoskeleton organization	4	14.2857	0.00374779	1371659_AT, 1372459_AT, 1370875_AT, 1389210_AT	23	175	12092	12.0169
GOTERM_BP_FAT	GO:0050900~leukocyte migration	3	10.7143	0.00474692	1370083_AT, 1371575_AT, 1368948_AT, 1367973_AT	23	57	12092	27.6705
GOTERM_BP_FAT	GO:0001666~response to hypoxia	4	14.2857	0.0047887	1371659_AT, 1369931_AT, 1367973_AT, 1372897_AT	23	191	12092	11.0102
GOTERM_BP_FAT	GO:0007015~actin filament organization	3	10.7143	0.00541904	1371659_AT, 1370875_AT, 1389210_AT	23	61	12092	25.856
GOTERM_BP_FAT	GO:0070482~response to oxygen levels	4	14.2857	0.00567395	1371659_AT, 1369931_AT, 1367973_AT, 1372897_AT	23	203	12092	10.3594
GOTERM_CC_FAT	GO:0001726~ruffle	3	10.7143	0.00588981	1370875_AT, 1389210_AT, 1368450_AT	25	52	10776	24.8677
GOTERM_BP_FAT	GO:0007626~locomotory behavior	4	14.2857	0.00607002	1372064_AT, 1370083_AT, 1367973_AT, 1368450_AT	23	208	12092	10.1104
GOTERM_BP_FAT	GO:0006928~cell motion	5	17.8571	0.0061736	1387952_A_AT, 1370083_AT, 1371575_AT, 1390659_AT, 1372459_AT, 1368948_AT, 1367973_AT, 1368921_A_AT	23	416	12092	6.31898
GOTERM_BP_FAT	GO:0007155~cell adhesion	5	17.8571	0.00896699	1371659_AT, 1387952_A_AT, 1371575_AT, 1390659_AT, 1368187_AT, 1368948_AT, 1370875_AT, 1368921_A_AT	23	463	12092	5.67753
GOTERM_BP_FAT	GO:0022610~biological adhesion	5	17.8571	0.00896699	1371659_AT, 1387952_A_AT, 1371575_AT, 1390659_AT, 1368187_AT, 1368948_AT, 1370875_AT, 1368921_A_AT	23	463	12092	5.67753
GOTERM_BP_FAT	GO:0051927~negative regulation of calcium ion transport via voltage-gated calcium channel activity	2	7.14286	0.00906538	1371659_AT, 1367844_AT	23	5	12092	210.296
GOTERM_BP_FAT	GO:0022614~membrane to membrane docking	2	7.14286	0.00906538	1371575_AT, 1368948_AT, 1370875_AT	23	5	12092	210.296
GOTERM_BP_FAT	GO:0042330~taxis	3	10.7143	0.00983665	1372064_AT, 1370083_AT, 1367973_AT	23	83	12092	19.0026
GOTERM_BP_FAT	GO:0006935~chemotaxis	3	10.7143	0.00983665	1372064_AT, 1370083_AT, 1367973_AT	23	83	12092	19.0026
GOTERM_BP_FAT	GO:0016477~cell migration	4	14.2857	0.0110693	1387952_A_AT, 1370083_AT, 1371575_AT, 1390659_AT, 1368948_AT, 1367973_AT, 1368921_A_AT	23	259	12092	8.11952
GOTERM_CC_FAT	GO:0042470~melanosome	3	10.7143	0.0113458	1367584_AT, 1368187_AT, 1368450_AT	25	73	10776	17.714
GOTERM_CC_FAT	GO:0048770~pigment granule	3	10.7143	0.0113458	1367584_AT, 1368187_AT, 1368450_AT	25	73	10776	17.714
GOTERM_BP_FAT	GO:0032413~negative regulation of ion transmembrane transporter activity	2	7.14286	0.0126695	1371659_AT, 1367844_AT	23	7	12092	150.211
GOTERM_CC_FAT	GO:0001931~uropod	2	7.14286	0.0132919	1371575_AT, 1368948_AT, 1370875_AT	25	6	10776	143.68
GOTERM_CC_FAT	GO:0031254~trailing edge	2	7.14286	0.0132919	1371575_AT, 1368948_AT, 1370875_AT	25	6	10776	143.68
GOTERM_CC_FAT	GO:0043005~neuron projection	5	17.8571	0.014765	1371659_AT, 1388762_AT, 1367574_AT, 1367846_AT, 1368450_AT	25	436	10776	4.94312
GOTERM_CC_FAT	GO:0005856~cytoskeleton	7	25	0.0148642	1371659_AT, 1386925_AT, 1371575_AT, 1367574_AT, 1368948_AT, 1370875_AT, 1389210_AT, 1368450_AT	25	940	10776	3.20987
GOTERM_MF_FAT	GO:0005539~glycosaminoglycan binding	3	10.7143	0.0162089	1387952_A_AT, 1390659_AT, 1368187_AT, 1367973_AT, 1368921_A_AT	24	102	11963	14.6605
GOTERM_BP_FAT	GO:0032844~regulation of homeostatic process	3	10.7143	0.0177004	1387952_A_AT, 1370083_AT, 1390659_AT, 1383863_AT, 1368921_A_AT	23	113	12092	13.9577
GOTERM_BP_FAT	GO:0007010~cytoskeleton organization	4	14.2857	0.0191591	1371659_AT, 1372459_AT, 1370875_AT, 1389210_AT	23	318	12092	6.61307
GOTERM_BP_FAT	GO:0051674~localization of cell	4	14.2857	0.020619	1387952_A_AT, 1370083_AT, 1371575_AT, 1390659_AT, 1368948_AT, 1367973_AT, 1368921_A_AT	23	327	12092	6.43106
GOTERM_BP_FAT	GO:0048870~cell motility	4	14.2857	0.020619	1387952_A_AT, 1370083_AT, 1371575_AT, 1390659_AT, 1368948_AT, 1367973_AT, 1368921_A_AT	23	327	12092	6.43106
GOTERM_MF_FAT	GO:0030247~polysaccharide binding	3	10.7143	0.0206506	1387952_A_AT, 1390659_AT, 1368187_AT, 1367973_AT, 1368921_A_AT	24	116	11963	12.8912
GOTERM_MF_FAT	GO:0001871~pattern binding	3	10.7143	0.0206506	1387952_A_AT, 1390659_AT, 1368187_AT, 1367973_AT, 1368921_A_AT	24	116	11963	12.8912
GOTERM_BP_FAT	GO:0032410~negative regulation of transporter activity	2	7.14286	0.0216252	1371659_AT, 1367844_AT	23	12	12092	87.6232
GOTERM_BP_FAT	GO:0010033~response to organic substance	6	21.4286	0.0231239	1371659_AT, 1372064_AT, 1387952_A_AT, 1370083_AT, 1390659_AT, 1369931_AT, 1367973_AT, 1368921_A_AT	23	928	12092	3.39918
GOTERM_BP_FAT	GO:0051926~negative regulation of calcium ion transport	2	7.14286	0.023407	1371659_AT, 1367844_AT	23	13	12092	80.8829
GOTERM_CC_FAT	GO:0044459~plasma membrane part	8	28.5714	0.0247293	1371659_AT, 1387952_A_AT, 1371575_AT, 1390659_AT, 1372459_AT, 1368187_AT, 1368948_AT, 1370875_AT, 1389210_AT, 1368921_A_AT, 1392785_AT	25	1358	10776	2.53926
GOTERM_BP_FAT	GO:0051925~regulation of calcium ion transport via voltage-gated calcium channel activity	2	7.14286	0.0251857	1371659_AT, 1367844_AT	23	14	12092	75.1056
GOTERM_BP_FAT	GO:0006952~defense response	4	14.2857	0.0344863	1372064_AT, 1387952_A_AT, 1370083_AT, 1390659_AT, 1367973_AT, 1368921_A_AT	23	399	12092	5.27057
GOTERM_CC_FAT	GO:0016324~apical plasma membrane	3	10.7143	0.0354352	1387952_A_AT, 1371575_AT, 1390659_AT, 1368948_AT, 1370875_AT, 1368921_A_AT	25	134	10776	9.65015
GOTERM_BP_FAT	GO:0001558~regulation of cell growth	3	10.7143	0.0373548	1371659_AT, 1372064_AT, 1387952_A_AT, 1390659_AT, 1368921_A_AT	23	169	12092	9.33265
GOTERM_BP_FAT	GO:0007610~behavior	4	14.2857	0.0402088	1372064_AT, 1370083_AT, 1367973_AT, 1368450_AT	23	424	12092	4.9598
GOTERM_BP_FAT	GO:0009611~response to wounding	4	14.2857	0.0402088	1387952_A_AT, 1370083_AT, 1390659_AT, 1369931_AT, 1367973_AT, 1368921_A_AT	23	424	12092	4.9598
GOTERM_BP_FAT	GO:0007159~leukocyte adhesion	2	7.14286	0.0410556	1371575_AT, 1368948_AT, 1370875_AT	23	23	12092	45.7164
GOTERM_BP_FAT	GO:0043271~negative regulation of ion transport	2	7.14286	0.0410556	1371659_AT, 1367844_AT	23	23	12092	45.7164
GOTERM_BP_FAT	GO:0032412~regulation of ion transmembrane transporter activity	2	7.14286	0.0410556	1371659_AT, 1367844_AT	23	23	12092	45.7164
GOTERM_BP_FAT	GO:0034765~regulation of ion transmembrane transport	2	7.14286	0.0428036	1371659_AT, 1367844_AT	23	24	12092	43.8116
GOTERM_BP_FAT	GO:0022898~regulation of transmembrane transporter activity	2	7.14286	0.0445485	1371659_AT, 1367844_AT	23	25	12092	42.0591
GOTERM_BP_FAT	GO:0022406~membrane docking	2	7.14286	0.0462905	1371575_AT, 1368948_AT, 1370875_AT	23	26	12092	40.4415
GOTERM_BP_FAT	GO:0034762~regulation of transmembrane transport	2	7.14286	0.0462905	1371659_AT, 1367844_AT	23	26	12092	40.4415
GOTERM_CC_FAT	GO:0009898~internal side of plasma membrane	3	10.7143	0.0499475	1371659_AT, 1371575_AT, 1368948_AT, 1370875_AT	25	162	10776	7.98222
GOTERM_MF_FAT	GO:0048306~calcium-dependent protein binding	2	7.14286	0.0525162	1367846_AT, 1368450_AT	24	28	11963	35.6042
GOTERM_BP_FAT	GO:0032409~regulation of transporter activity	2	7.14286	0.053228	1371659_AT, 1367844_AT	23	30	12092	35.0493
GOTERM_BP_FAT	GO:0007584~response to nutrient	3	10.7143	0.0533714	1387952_A_AT, 1390659_AT, 1369931_AT, 1367973_AT, 1368921_A_AT	23	206	12092	7.6564
GOTERM_BP_FAT	GO:0043200~response to amino acid stimulus	2	7.14286	0.0566786	1371659_AT, 1367973_AT	23	32	12092	32.8587
GOTERM_BP_FAT	GO:0006954~inflammatory response	3	10.7143	0.0585357	1387952_A_AT, 1370083_AT, 1390659_AT, 1367973_AT, 1368921_A_AT	23	217	12092	7.26828
GOTERM_MF_FAT	GO:0008009~chemokine activity	2	7.14286	0.0597996	1372064_AT, 1367973_AT	24	32	11963	31.1536
GOTERM_MF_FAT	GO:0042379~chemokine receptor binding	2	7.14286	0.0616121	1372064_AT, 1367973_AT	24	33	11963	30.2096
GOTERM_CC_FAT	GO:0045177~apical part of cell	3	10.7143	0.0632134	1387952_A_AT, 1371575_AT, 1390659_AT, 1368948_AT, 1370875_AT, 1368921_A_AT	25	185	10776	6.98984
GOTERM_CC_FAT	GO:0016323~basolateral plasma membrane	3	10.7143	0.0632134	1387952_A_AT, 1371575_AT, 1390659_AT, 1372459_AT, 1368948_AT, 1368921_A_AT	25	185	10776	6.98984
GOTERM_CC_FAT	GO:0044421~extracellular region part	5	17.8571	0.0645789	1367584_AT, 1372064_AT, 1387952_A_AT, 1390659_AT, 1367973_AT, 1368921_A_AT, 1368530_AT	25	693	10776	3.10996
GOTERM_BP_FAT	GO:0030595~leukocyte chemotaxis	2	7.14286	0.0652528	1370083_AT, 1367973_AT	23	37	12092	28.4183
GOTERM_BP_FAT	GO:0032535~regulation of cellular component size	3	10.7143	0.0653524	1371659_AT, 1386925_AT, 1372064_AT	23	231	12092	6.82778
GOTERM_BP_FAT	GO:0030833~regulation of actin filament polymerization	2	7.14286	0.0686616	1371659_AT, 1386925_AT	23	39	12092	26.961
GOTERM_BP_FAT	GO:0060326~cell chemotaxis	2	7.14286	0.0703615	1370083_AT, 1367973_AT	23	40	12092	26.287
GOTERM_CC_FAT	GO:0030424~axon	3	10.7143	0.070565	1371659_AT, 1367574_AT, 1368450_AT	25	197	10776	6.56406
GOTERM_BP_FAT	GO:0060429~epithelium development	3	10.7143	0.0719135	1387952_A_AT, 1390659_AT, 1372459_AT, 1370875_AT, 1368921_A_AT	23	244	12092	6.46401
GOTERM_MF_FAT	GO:0046872~metal ion binding	10	35.7143	0.0749957	1367584_AT, 1375170_AT, 1380909_AT, 1369931_AT, 1367846_AT, 1389210_AT, 1383863_AT, 1372897_AT, 1368450_AT, 1368530_AT	24	2854	11963	1.74653
GOTERM_BP_FAT	GO:0030832~regulation of actin filament length	2	7.14286	0.0771317	1371659_AT, 1386925_AT	23	44	12092	23.8972
GOTERM_BP_FAT	GO:0008064~regulation of actin polymerization or depolymerization	2	7.14286	0.0771317	1371659_AT, 1386925_AT	23	44	12092	23.8972
GOTERM_CC_FAT	GO:0015629~actin cytoskeleton	3	10.7143	0.0794823	1370875_AT, 1389210_AT, 1368450_AT	25	211	10776	6.12853
GOTERM_BP_FAT	GO:0001101~response to acid	2	7.14286	0.0804992	1371659_AT, 1367973_AT	23	46	12092	22.8582
GOTERM_MF_FAT	GO:0043169~cation binding	10	35.7143	0.080669	1367584_AT, 1375170_AT, 1380909_AT, 1369931_AT, 1367846_AT, 1389210_AT, 1383863_AT, 1372897_AT, 1368450_AT, 1368530_AT	24	2893	11963	1.72298
GOTERM_CC_FAT	GO:0005902~microvillus	2	7.14286	0.0854729	1371575_AT, 1368948_AT, 1370875_AT	25	40	10776	21.552
GOTERM_BP_FAT	GO:0030307~positive regulation of cell growth	2	7.14286	0.0855283	1371659_AT, 1372064_AT	23	49	12092	21.4587
GOTERM_BP_FAT	GO:0031175~neuron projection development	3	10.7143	0.0872867	1371659_AT, 1387952_A_AT, 1390659_AT, 1372459_AT, 1368921_A_AT	23	273	12092	5.77735
GOTERM_CC_FAT	GO:0005884~actin filament	2	7.14286	0.0875173	1370875_AT, 1389210_AT	25	41	10776	21.0263
GOTERM_MF_FAT	GO:0043167~ion binding	10	35.7143	0.0883487	1367584_AT, 1375170_AT, 1380909_AT, 1369931_AT, 1367846_AT, 1389210_AT, 1383863_AT, 1372897_AT, 1368450_AT, 1368530_AT	24	2943	11963	1.69371
GOTERM_BP_FAT	GO:0032271~regulation of protein polymerization	2	7.14286	0.0905312	1371659_AT, 1386925_AT	23	52	12092	20.2207
GOTERM_BP_FAT	GO:0031667~response to nutrient levels	3	10.7143	0.0922485	1387952_A_AT, 1390659_AT, 1369931_AT, 1367973_AT, 1368921_A_AT	23	282	12092	5.59297
GOTERM_BP_FAT	GO:0045793~positive regulation of cell size	2	7.14286	0.093852	1371659_AT, 1372064_AT	23	54	12092	19.4718
GOTERM_CC_FAT	GO:0005829~cytosol	6	21.4286	0.0959866	1371659_AT, 1367844_AT, 1369931_AT, 1367574_AT, 1370875_AT, 1389210_AT	25	1118	10776	2.31327
GOTERM_BP_FAT	GO:0031100~organ regeneration	2	7.14286	0.100459	1369931_AT, 1367973_AT	23	58	12092	18.1289
GOTERM_BP_FAT	GO:0040008~regulation of growth	3	10.7143	0.101274	1371659_AT, 1372064_AT, 1387952_A_AT, 1390659_AT, 1368921_A_AT	23	298	12092	5.29268
GOTERM_BP_FAT	GO:0009991~response to extracellular stimulus	3	10.7143	0.103569	1387952_A_AT, 1390659_AT, 1369931_AT, 1367973_AT, 1368921_A_AT	23	302	12092	5.22257
GOTERM_BP_FAT	GO:0014075~response to amine stimulus	2	7.14286	0.103745	1371659_AT, 1367973_AT	23	60	12092	17.5246
GOTERM_CC_FAT	GO:0031012~extracellular matrix	3	10.7143	0.10745	1367584_AT, 1387952_A_AT, 1390659_AT, 1368921_A_AT, 1368530_AT	25	252	10776	5.13143
GOTERM_BP_FAT	GO:0032956~regulation of actin cytoskeleton organization	2	7.14286	0.110283	1371659_AT, 1386925_AT	23	64	12092	16.4293
GOTERM_BP_FAT	GO:0044057~regulation of system process	3	10.7143	0.113486	1371659_AT, 1367844_AT, 1367973_AT	23	319	12092	4.94426
GOTERM_BP_FAT	GO:0051924~regulation of calcium ion transport	2	7.14286	0.113535	1371659_AT, 1367844_AT	23	66	12092	15.9315
GOTERM_BP_FAT	GO:0032970~regulation of actin filament-based process	2	7.14286	0.115156	1371659_AT, 1386925_AT	23	67	12092	15.6937
GOTERM_BP_FAT	GO:0042493~response to drug	3	10.7143	0.118239	1371659_AT, 1367973_AT, 1368530_AT	23	327	12092	4.82329
GOTERM_BP_FAT	GO:0043254~regulation of protein complex assembly	2	7.14286	0.121615	1371659_AT, 1386925_AT	23	71	12092	14.8096
GOTERM_BP_FAT	GO:0000902~cell morphogenesis	3	10.7143	0.126074	1371659_AT, 1372459_AT, 1370875_AT	23	340	12092	4.63887
GOTERM_MF_FAT	GO:0008201~heparin binding	2	7.14286	0.129749	1368187_AT, 1367973_AT	24	72	11963	13.8461
GOTERM_BP_FAT	GO:0048666~neuron development	3	10.7143	0.130346	1371659_AT, 1387952_A_AT, 1390659_AT, 1372459_AT, 1368921_A_AT	23	347	12092	4.5453
GOTERM_BP_FAT	GO:0009612~response to mechanical stimulus	2	7.14286	0.131218	1371659_AT, 1367973_AT	23	77	12092	13.6556
GOTERM_MF_FAT	GO:0030246~carbohydrate binding	3	10.7143	0.13604	1387952_A_AT, 1390659_AT, 1368187_AT, 1367973_AT, 1368921_A_AT	24	337	11963	4.43731
GOTERM_BP_FAT	GO:0030030~cell projection organization	3	10.7143	0.138994	1371659_AT, 1387952_A_AT, 1390659_AT, 1372459_AT, 1368921_A_AT	23	361	12092	4.36902
GOTERM_BP_FAT	GO:0010959~regulation of metal ion transport	2	7.14286	0.143867	1371659_AT, 1367844_AT	23	85	12092	12.3703
GOTERM_BP_FAT	GO:0032989~cellular component morphogenesis	3	10.7143	0.148405	1371659_AT, 1372459_AT, 1370875_AT	23	376	12092	4.19473
GOTERM_BP_FAT	GO:0045927~positive regulation of growth	2	7.14286	0.150125	1371659_AT, 1372064_AT	23	89	12092	11.8144
GOTERM_CC_FAT	GO:0005925~focal adhesion	2	7.14286	0.150674	1387952_A_AT, 1390659_AT, 1372459_AT, 1368921_A_AT	25	73	10776	11.8093
GOTERM_BP_FAT	GO:0045471~response to ethanol	2	7.14286	0.151683	1371659_AT, 1367973_AT	23	90	12092	11.6831
GOTERM_BP_FAT	GO:0030335~positive regulation of cell migration	2	7.14286	0.15479	1371659_AT, 1372064_AT	23	92	12092	11.4291
GOTERM_BP_FAT	GO:0008284~positive regulation of cell proliferation	3	10.7143	0.156032	1367844_AT, 1367973_AT, 1368530_AT	23	388	12092	4.06499
GOTERM_CC_FAT	GO:0005924~cell-substrate adherens junction	2	7.14286	0.158267	1387952_A_AT, 1390659_AT, 1372459_AT, 1368921_A_AT	25	77	10776	11.1958
GOTERM_BP_FAT	GO:0043269~regulation of ion transport	2	7.14286	0.162511	1371659_AT, 1367844_AT	23	97	12092	10.84
GOTERM_BP_FAT	GO:0009628~response to abiotic stimulus	3	10.7143	0.163094	1371659_AT, 1369931_AT, 1367973_AT	23	399	12092	3.95293
GOTERM_BP_FAT	GO:0060562~epithelial tube morphogenesis	2	7.14286	0.16558	1387952_A_AT, 1390659_AT, 1372459_AT, 1368921_A_AT	23	99	12092	10.621
GOTERM_BP_FAT	GO:0051272~positive regulation of cell motion	2	7.14286	0.167111	1371659_AT, 1372064_AT	23	100	12092	10.5148
GOTERM_CC_FAT	GO:0030055~cell-substrate junction	2	7.14286	0.167667	1387952_A_AT, 1390659_AT, 1372459_AT, 1368921_A_AT	25	82	10776	10.5132
GOTERM_BP_FAT	GO:0040017~positive regulation of locomotion	2	7.14286	0.170164	1371659_AT, 1372064_AT	23	102	12092	10.3086
GOTERM_BP_FAT	GO:0021700~developmental maturation	2	7.14286	0.17775	1387952_A_AT, 1390659_AT, 1368450_AT, 1368921_A_AT	23	107	12092	9.8269
GOTERM_BP_FAT	GO:0051493~regulation of cytoskeleton organization	2	7.14286	0.180767	1371659_AT, 1386925_AT	23	109	12092	9.64659
GOTERM_BP_FAT	GO:0010243~response to organic nitrogen	2	7.14286	0.185271	1371659_AT, 1367973_AT	23	112	12092	9.3882
GOTERM_BP_FAT	GO:0033273~response to vitamin	2	7.14286	0.186767	1387952_A_AT, 1390659_AT, 1367973_AT, 1368921_A_AT	23	113	12092	9.30512
GOTERM_BP_FAT	GO:0044087~regulation of cellular component biogenesis	2	7.14286	0.189751	1371659_AT, 1386925_AT	23	115	12092	9.14329
GOTERM_MF_FAT	GO:0005125~cytokine activity	2	7.14286	0.191569	1372064_AT, 1367973_AT	24	110	11963	9.06288
GOTERM_BP_FAT	GO:0031099~regeneration	2	7.14286	0.192725	1369931_AT, 1367973_AT	23	117	12092	8.98699
GOTERM_BP_FAT	GO:0032496~response to lipopolysaccharide	2	7.14286	0.192725	1370083_AT, 1367973_AT	23	117	12092	8.98699
GOTERM_CC_FAT	GO:0044430~cytoskeletal part	4	14.2857	0.19909	1367574_AT, 1370875_AT, 1389210_AT, 1368450_AT	25	695	10776	2.48081
GOTERM_BP_FAT	GO:0030182~neuron differentiation	3	10.7143	0.201248	1371659_AT, 1387952_A_AT, 1390659_AT, 1372459_AT, 1368921_A_AT	23	457	12092	3.45124
GOTERM_BP_FAT	GO:0051384~response to glucocorticoid stimulus	2	7.14286	0.203053	1371659_AT, 1367973_AT	23	124	12092	8.47966
GOTERM_CC_FAT	GO:0005882~intermediate filament	2	7.14286	0.207847	1367574_AT, 1368450_AT	25	104	10776	8.28923
GOTERM_BP_FAT	GO:0048589~developmental growth	2	7.14286	0.208897	1369931_AT, 1368450_AT	23	128	12092	8.21467
GOTERM_BP_FAT	GO:0002237~response to molecule of bacterial origin	2	7.14286	0.208897	1370083_AT, 1367973_AT	23	128	12092	8.21467
GOTERM_CC_FAT	GO:0043228~non-membrane-bounded organelle	7	25	0.2092	1371659_AT, 1386925_AT, 1371575_AT, 1367574_AT, 1368948_AT, 1370875_AT, 1389210_AT, 1368450_AT	25	1823	10776	1.65512
GOTERM_CC_FAT	GO:0043232~intracellular non-membrane-bounded organelle	7	25	0.2092	1371659_AT, 1386925_AT, 1371575_AT, 1367574_AT, 1368948_AT, 1370875_AT, 1389210_AT, 1368450_AT	25	1823	10776	1.65512
GOTERM_BP_FAT	GO:0022604~regulation of cell morphogenesis	2	7.14286	0.210352	1371659_AT, 1370875_AT	23	129	12092	8.15099
GOTERM_CC_FAT	GO:0045111~intermediate filament cytoskeleton	2	7.14286	0.21318	1367574_AT, 1368450_AT	25	107	10776	8.05682
GOTERM_BP_FAT	GO:0031960~response to corticosteroid stimulus	2	7.14286	0.213254	1371659_AT, 1367973_AT	23	131	12092	8.02655
GOTERM_BP_FAT	GO:0043062~extracellular structure organization	2	7.14286	0.22333	1367584_AT, 1368450_AT	23	138	12092	7.61941
GOTERM_BP_FAT	GO:0051051~negative regulation of transport	2	7.14286	0.226186	1371659_AT, 1367844_AT	23	140	12092	7.51056
GOTERM_BP_FAT	GO:0009725~response to hormone stimulus	3	10.7143	0.237059	1371659_AT, 1369931_AT, 1367973_AT	23	510	12092	3.09258
GOTERM_CC_FAT	GO:0005912~adherens junction	2	7.14286	0.239332	1387952_A_AT, 1390659_AT, 1372459_AT, 1368921_A_AT	25	122	10776	7.06623
GOTERM_BP_FAT	GO:0046394~carboxylic acid biosynthetic process	2	7.14286	0.240318	1369931_AT, 1368450_AT	23	150	12092	7.00986
GOTERM_BP_FAT	GO:0016053~organic acid biosynthetic process	2	7.14286	0.240318	1369931_AT, 1368450_AT	23	150	12092	7.00986
GOTERM_MF_FAT	GO:0019899~enzyme binding	3	10.7143	0.243842	1367584_AT, 1388762_AT, 1367574_AT	24	492	11963	3.03938
GOTERM_BP_FAT	GO:0002009~morphogenesis of an epithelium	2	7.14286	0.247291	1387952_A_AT, 1390659_AT, 1372459_AT, 1368921_A_AT	23	155	12092	6.78373
GOTERM_BP_FAT	GO:0035239~tube morphogenesis	2	7.14286	0.247291	1387952_A_AT, 1390659_AT, 1372459_AT, 1368921_A_AT	23	155	12092	6.78373
GOTERM_CC_FAT	GO:0070161~anchoring junction	2	7.14286	0.251249	1387952_A_AT, 1390659_AT, 1372459_AT, 1368921_A_AT	25	129	10776	6.68279
GOTERM_BP_FAT	GO:0051241~negative regulation of multicellular organismal process	2	7.14286	0.251445	1367584_AT, 1367844_AT	23	158	12092	6.65493
GOTERM_BP_FAT	GO:0032101~regulation of response to external stimulus	2	7.14286	0.255578	1367584_AT, 1370083_AT	23	161	12092	6.53092
GOTERM_BP_FAT	GO:0050804~regulation of synaptic transmission	2	7.14286	0.261054	1367844_AT, 1367973_AT	23	165	12092	6.3726
GOTERM_BP_FAT	GO:0030334~regulation of cell migration	2	7.14286	0.261054	1371659_AT, 1372064_AT	23	165	12092	6.3726
GOTERM_BP_FAT	GO:0007517~muscle organ development	2	7.14286	0.266491	1388335_AT, 1371659_AT	23	169	12092	6.22176
GOTERM_BP_FAT	GO:0033043~regulation of organelle organization	2	7.14286	0.270545	1371659_AT, 1386925_AT	23	172	12092	6.11325
GOTERM_BP_FAT	GO:0042060~wound healing	2	7.14286	0.273235	1387952_A_AT, 1390659_AT, 1369931_AT, 1368921_A_AT	23	174	12092	6.04298
GOTERM_BP_FAT	GO:0051969~regulation of transmission of nerve impulse	2	7.14286	0.275916	1367844_AT, 1367973_AT	23	176	12092	5.97431
GOTERM_BP_FAT	GO:0009719~response to endogenous stimulus	3	10.7143	0.280187	1371659_AT, 1369931_AT, 1367973_AT	23	573	12092	2.75256
GOTERM_BP_FAT	GO:0008361~regulation of cell size	2	7.14286	0.287863	1371659_AT, 1372064_AT	23	185	12092	5.68367
GOTERM_BP_FAT	GO:0051270~regulation of cell motion	2	7.14286	0.289179	1371659_AT, 1372064_AT	23	186	12092	5.65311
GOTERM_BP_FAT	GO:0031644~regulation of neurological system process	2	7.14286	0.291803	1367844_AT, 1367973_AT	23	188	12092	5.59297
GOTERM_BP_FAT	GO:0040012~regulation of locomotion	2	7.14286	0.291803	1371659_AT, 1372064_AT	23	188	12092	5.59297
GOTERM_MF_FAT	GO:0005083~small GTPase regulator activity	2	7.14286	0.294621	1367584_AT, 1388762_AT	24	180	11963	5.53843
GOTERM_CC_FAT	GO:0005576~extracellular region	5	17.8571	0.317347	1367584_AT, 1372064_AT, 1387952_A_AT, 1390659_AT, 1367973_AT, 1368921_A_AT, 1368530_AT	25	1281	10776	1.68244
GOTERM_BP_FAT	GO:0045596~negative regulation of cell differentiation	2	7.14286	0.322586	1371659_AT, 1383863_AT	23	212	12092	4.9598
GOTERM_BP_FAT	GO:0009617~response to bacterium	2	7.14286	0.322586	1370083_AT, 1367973_AT	23	212	12092	4.9598
GOTERM_CC_FAT	GO:0016023~cytoplasmic membrane-bounded vesicle	3	10.7143	0.32361	1367584_AT, 1368187_AT, 1368450_AT	25	520	10776	2.48677
GOTERM_BP_FAT	GO:0048812~neuron projection morphogenesis	2	7.14286	0.326342	1371659_AT, 1372459_AT	23	215	12092	4.8906
GOTERM_BP_FAT	GO:0040007~growth	2	7.14286	0.326342	1369931_AT, 1368450_AT	23	215	12092	4.8906
GOTERM_BP_FAT	GO:0016337~cell-cell adhesion	2	7.14286	0.33132	1371575_AT, 1368948_AT, 1370875_AT	23	219	12092	4.80127
GOTERM_BP_FAT	GO:0048729~tissue morphogenesis	2	7.14286	0.341172	1387952_A_AT, 1390659_AT, 1372459_AT, 1368921_A_AT	23	227	12092	4.63206
GOTERM_BP_FAT	GO:0007264~small GTPase mediated signal transduction	2	7.14286	0.342393	1371659_AT, 1388762_AT	23	228	12092	4.61175
GOTERM_CC_FAT	GO:0031988~membrane-bounded vesicle	3	10.7143	0.342727	1367584_AT, 1368187_AT, 1368450_AT	25	543	10776	2.38144
GOTERM_BP_FAT	GO:0042127~regulation of cell proliferation	3	10.7143	0.343088	1367844_AT, 1367973_AT, 1368530_AT	23	665	12092	2.37176
GOTERM_BP_FAT	GO:0010648~negative regulation of cell communication	2	7.14286	0.34483	1371659_AT, 1367844_AT	23	230	12092	4.57164
GOTERM_BP_FAT	GO:0001568~blood vessel development	2	7.14286	0.34483	1367584_AT, 1387952_A_AT, 1390659_AT, 1368921_A_AT	23	230	12092	4.57164
GOTERM_MF_FAT	GO:0032403~protein complex binding	2	7.14286	0.350288	1388762_AT, 1368187_AT	24	222	11963	4.49062
GOTERM_BP_FAT	GO:0042981~regulation of apoptosis	3	10.7143	0.351217	1371659_AT, 1387952_A_AT, 1390659_AT, 1367973_AT, 1368921_A_AT	23	677	12092	2.32972
GOTERM_BP_FAT	GO:0001944~vasculature development	2	7.14286	0.353291	1367584_AT, 1387952_A_AT, 1390659_AT, 1368921_A_AT	23	237	12092	4.43662
GOTERM_BP_FAT	GO:0048858~cell projection morphogenesis	2	7.14286	0.354491	1371659_AT, 1372459_AT	23	238	12092	4.41798
GOTERM_MF_FAT	GO:0046982~protein heterodimerization activity	2	7.14286	0.356628	1367846_AT, 1368450_AT	24	227	11963	4.3917
GOTERM_BP_FAT	GO:0043067~regulation of programmed cell death	3	10.7143	0.357296	1371659_AT, 1387952_A_AT, 1390659_AT, 1367973_AT, 1368921_A_AT	23	686	12092	2.29915
GOTERM_BP_FAT	GO:0010941~regulation of cell death	3	10.7143	0.359319	1371659_AT, 1387952_A_AT, 1390659_AT, 1367973_AT, 1368921_A_AT	23	689	12092	2.28914
GOTERM_BP_FAT	GO:0035295~tube development	2	7.14286	0.366376	1387952_A_AT, 1390659_AT, 1372459_AT, 1368921_A_AT	23	248	12092	4.23983
GOTERM_BP_FAT	GO:0032990~cell part morphogenesis	2	7.14286	0.366376	1371659_AT, 1372459_AT	23	248	12092	4.23983
GOTERM_BP_FAT	GO:0051240~positive regulation of multicellular organismal process	2	7.14286	0.367553	1371659_AT, 1367973_AT	23	249	12092	4.2228
GOTERM_CC_FAT	GO:0031410~cytoplasmic vesicle	3	10.7143	0.385397	1367584_AT, 1368187_AT, 1368450_AT	25	595	10776	2.17331
GOTERM_BP_FAT	GO:0046903~secretion	2	7.14286	0.388384	1367584_AT, 1368450_AT	23	267	12092	3.93812
GOTERM_CC_FAT	GO:0005578~proteinaceous extracellular matrix	2	7.14286	0.390784	1367584_AT, 1368530_AT	25	220	10776	3.91855
GOTERM_MF_FAT	GO:0030695~GTPase regulator activity	2	7.14286	0.404088	1367584_AT, 1388762_AT	24	266	11963	3.74781
GOTERM_MF_FAT	GO:0060589~nucleoside-triphosphatase regulator activity	2	7.14286	0.411086	1367584_AT, 1388762_AT	24	272	11963	3.66513
GOTERM_BP_FAT	GO:0044092~negative regulation of molecular function	2	7.14286	0.41405	1371659_AT, 1367844_AT	23	290	12092	3.62579
GOTERM_CC_FAT	GO:0031982~vesicle	3	10.7143	0.414341	1367584_AT, 1368187_AT, 1368450_AT	25	631	10776	2.04932
GOTERM_BP_FAT	GO:0048545~response to steroid hormone stimulus	2	7.14286	0.415143	1371659_AT, 1367973_AT	23	291	12092	3.61333
GOTERM_CC_FAT	GO:0043025~cell soma	2	7.14286	0.434933	1367973_AT, 1368450_AT	25	253	10776	3.40743
GOTERM_BP_FAT	GO:0010647~positive regulation of cell communication	2	7.14286	0.445986	1371659_AT, 1367973_AT	23	320	12092	3.28587
GOTERM_MF_FAT	GO:0005525~GTP binding	2	7.14286	0.455767	1371659_AT, 1367844_AT	24	312	11963	3.19525
GOTERM_BP_FAT	GO:0043065~positive regulation of apoptosis	2	7.14286	0.456257	1371659_AT, 1387952_A_AT, 1390659_AT, 1368921_A_AT	23	330	12092	3.1863
GOTERM_BP_FAT	GO:0043068~positive regulation of programmed cell death	2	7.14286	0.458289	1371659_AT, 1387952_A_AT, 1390659_AT, 1368921_A_AT	23	332	12092	3.1671
GOTERM_BP_FAT	GO:0043066~negative regulation of apoptosis	2	7.14286	0.459303	1371659_AT, 1367973_AT	23	333	12092	3.15759
GOTERM_BP_FAT	GO:0010942~positive regulation of cell death	2	7.14286	0.461324	1371659_AT, 1387952_A_AT, 1390659_AT, 1368921_A_AT	23	335	12092	3.13874
GOTERM_BP_FAT	GO:0043069~negative regulation of programmed cell death	2	7.14286	0.464343	1371659_AT, 1367973_AT	23	338	12092	3.11088
GOTERM_BP_FAT	GO:0060548~negative regulation of cell death	2	7.14286	0.465345	1371659_AT, 1367973_AT	23	339	12092	3.10171
GOTERM_MF_FAT	GO:0032561~guanyl ribonucleotide binding	2	7.14286	0.470625	1371659_AT, 1367844_AT	24	326	11963	3.05803
GOTERM_MF_FAT	GO:0019001~guanyl nucleotide binding	2	7.14286	0.470625	1371659_AT, 1367844_AT	24	326	11963	3.05803
GOTERM_MF_FAT	GO:0005216~ion channel activity	2	7.14286	0.480999	1368207_AT, 1392785_AT	24	336	11963	2.96701
GOTERM_CC_FAT	GO:0005625~soluble fraction	2	7.14286	0.49022	1371659_AT, 1369931_AT	25	298	10776	2.89289
GOTERM_MF_FAT	GO:0022838~substrate specific channel activity	2	7.14286	0.491178	1368207_AT, 1392785_AT	24	346	11963	2.88126
GOTERM_BP_FAT	GO:0006873~cellular ion homeostasis	2	7.14286	0.495552	1367973_AT, 1368450_AT	23	370	12092	2.84183
GOTERM_BP_FAT	GO:0055082~cellular chemical homeostasis	2	7.14286	0.500269	1367973_AT, 1368450_AT	23	375	12092	2.80394
GOTERM_CC_FAT	GO:0019898~extrinsic to membrane	2	7.14286	0.502924	1371575_AT, 1368948_AT, 1370875_AT	25	309	10776	2.7899
GOTERM_MF_FAT	GO:0022803~passive transmembrane transporter activity	2	7.14286	0.504127	1368207_AT, 1392785_AT	24	359	11963	2.77693
GOTERM_MF_FAT	GO:0015267~channel activity	2	7.14286	0.504127	1368207_AT, 1392785_AT	24	359	11963	2.77693
GOTERM_BP_FAT	GO:0007242~intracellular signaling cascade	3	10.7143	0.510117	1371659_AT, 1367844_AT, 1388762_AT	23	925	12092	1.7051
GOTERM_BP_FAT	GO:0050801~ion homeostasis	2	7.14286	0.525021	1367973_AT, 1368450_AT	23	402	12092	2.61562
GOTERM_BP_FAT	GO:0006955~immune response	2	7.14286	0.535642	1372064_AT, 1367973_AT	23	414	12092	2.5398
GOTERM_CC_FAT	GO:0005739~mitochondrion	4	14.2857	0.53851	1371659_AT, 1383786_AT, 1380909_AT, 1369931_AT	25	1250	10776	1.37933
GOTERM_CC_FAT	GO:0005887~integral to plasma membrane	2	7.14286	0.554896	1368187_AT, 1392785_AT	25	357	10776	2.41479
GOTERM_BP_FAT	GO:0043085~positive regulation of catalytic activity	2	7.14286	0.561212	1371659_AT, 1367844_AT	23	444	12092	2.36819
GOTERM_BP_FAT	GO:0019725~cellular homeostasis	2	7.14286	0.568618	1367973_AT, 1368450_AT	23	453	12092	2.32114
GOTERM_CC_FAT	GO:0031226~intrinsic to plasma membrane	2	7.14286	0.57986	1368187_AT, 1392785_AT	25	382	10776	2.25675
GOTERM_MF_FAT	GO:0032555~purine ribonucleotide binding	4	14.2857	0.591163	1371659_AT, 1367844_AT, 1369931_AT, 1368450_AT	24	1557	11963	1.28056
GOTERM_MF_FAT	GO:0032553~ribonucleotide binding	4	14.2857	0.591626	1371659_AT, 1367844_AT, 1369931_AT, 1368450_AT	24	1558	11963	1.27974
GOTERM_BP_FAT	GO:0048878~chemical homeostasis	2	7.14286	0.599351	1367973_AT, 1368450_AT	23	492	12092	2.13715
GOTERM_BP_FAT	GO:0044093~positive regulation of molecular function	2	7.14286	0.610605	1371659_AT, 1367844_AT	23	507	12092	2.07392
GOTERM_MF_FAT	GO:0017076~purine nucleotide binding	4	14.2857	0.625916	1371659_AT, 1367844_AT, 1369931_AT, 1368450_AT	24	1634	11963	1.22022
GOTERM_CC_FAT	GO:0030054~cell junction	2	7.14286	0.631003	1387952_A_AT, 1390659_AT, 1372459_AT, 1368921_A_AT	25	438	10776	1.96822
GOTERM_MF_FAT	GO:0046983~protein dimerization activity	2	7.14286	0.646259	1367846_AT, 1368450_AT	24	528	11963	1.8881
GOTERM_CC_FAT	GO:0000267~cell fraction	3	10.7143	0.647837	1371659_AT, 1367844_AT, 1369931_AT	25	967	10776	1.33725
GOTERM_CC_FAT	GO:0005615~extracellular space	2	7.14286	0.674632	1372064_AT, 1367973_AT	25	492	10776	1.7522
GOTERM_MF_FAT	GO:0005198~structural molecule activity	2	7.14286	0.680206	1367574_AT, 1370875_AT	24	578	11963	1.72477
GOTERM_MF_FAT	GO:0042802~identical protein binding	2	7.14286	0.68661	1367846_AT, 1389210_AT	24	588	11963	1.69544
GOTERM_BP_FAT	GO:0006811~ion transport	2	7.14286	0.713875	1368207_AT, 1392785_AT	23	668	12092	1.57407
GOTERM_CC_FAT	GO:0031967~organelle envelope	2	7.14286	0.713965	1388335_AT, 1380909_AT	25	547	10776	1.57601
GOTERM_CC_FAT	GO:0031975~envelope	2	7.14286	0.716641	1388335_AT, 1380909_AT	25	551	10776	1.56457
GOTERM_BP_FAT	GO:0042592~homeostatic process	2	7.14286	0.7382	1367973_AT, 1368450_AT	23	714	12092	1.47266
GOTERM_MF_FAT	GO:0000166~nucleotide binding	4	14.2857	0.750234	1371659_AT, 1367844_AT, 1369931_AT, 1368450_AT	24	1955	11963	1.01986
GOTERM_CC_FAT	GO:0005794~Golgi apparatus	2	7.14286	0.784583	1387952_A_AT, 1390659_AT, 1368450_AT, 1368921_A_AT	25	667	10776	1.29247
GOTERM_CC_FAT	GO:0005624~membrane fraction	2	7.14286	0.80832	1371659_AT, 1367844_AT	25	716	10776	1.20402
GOTERM_CC_FAT	GO:0005626~insoluble fraction	2	7.14286	0.8254	1371659_AT, 1367844_AT	25	755	10776	1.14183
GOTERM_BP_FAT	GO:0007166~cell surface receptor linked signal transduction	4	14.2857	0.880163	1372064_AT, 1367844_AT, 1370083_AT, 1367973_AT	23	2591	12092	0.811639
GOTERM_CC_FAT	GO:0031981~nuclear lumen	2	7.14286	0.884819	1371575_AT, 1367574_AT, 1368948_AT	25	927	10776	0.929968
GOTERM_CC_FAT	GO:0031090~organelle membrane	2	7.14286	0.888689	1388335_AT, 1380909_AT	25	941	10776	0.916132
GOTERM_MF_FAT	GO:0046914~transition metal ion binding	3	10.7143	0.895472	1383863_AT, 1372897_AT, 1368530_AT	24	1874	11963	0.797959
GOTERM_BP_FAT	GO:0007186~G-protein coupled receptor protein signaling pathway	3	10.7143	0.908783	1372064_AT, 1367844_AT, 1370083_AT	23	2055	12092	0.767502
GOTERM_MF_FAT	GO:0005524~ATP binding	2	7.14286	0.920343	1369931_AT, 1368450_AT	24	1245	11963	0.800736
GOTERM_MF_FAT	GO:0032559~adenyl ribonucleotide binding	2	7.14286	0.924512	1369931_AT, 1368450_AT	24	1270	11963	0.784974
GOTERM_MF_FAT	GO:0030554~adenyl nucleotide binding	2	7.14286	0.935945	1369931_AT, 1368450_AT	24	1346	11963	0.740651
GOTERM_CC_FAT	GO:0070013~intracellular organelle lumen	2	7.14286	0.938058	1371575_AT, 1367574_AT, 1368948_AT	25	1178	10776	0.731817
GOTERM_MF_FAT	GO:0001883~purine nucleoside binding	2	7.14286	0.939197	1369931_AT, 1368450_AT	24	1370	11963	0.727676
GOTERM_MF_FAT	GO:0001882~nucleoside binding	2	7.14286	0.940634	1369931_AT, 1368450_AT	24	1381	11963	0.72188
GOTERM_CC_FAT	GO:0043233~organelle lumen	2	7.14286	0.944393	1371575_AT, 1367574_AT, 1368948_AT	25	1221	10776	0.706044
GOTERM_CC_FAT	GO:0031974~membrane-enclosed lumen	2	7.14286	0.948958	1371575_AT, 1367574_AT, 1368948_AT	25	1255	10776	0.686916
GOTERM_MF_FAT	GO:0008270~zinc ion binding	2	7.14286	0.950042	1383863_AT, 1368530_AT	24	1460	11963	0.68282
GOTERM_CC_FAT	GO:0016021~integral to membrane	7	25	0.962142	1372064_AT, 1387952_A_AT, 1370083_AT, 1390659_AT, 1380909_AT, 1368207_AT, 1368187_AT, 1368921_A_AT, 1392785_AT	25	4336	10776	0.695867
GOTERM_CC_FAT	GO:0031224~intrinsic to membrane	7	25	0.970913	1372064_AT, 1387952_A_AT, 1370083_AT, 1390659_AT, 1380909_AT, 1368207_AT, 1368187_AT, 1368921_A_AT, 1392785_AT	25	4467	10776	0.67546

## Sheet: Infiltration_t-test
Category	Term	Count	%	PValue	Genes	List Total	Pop Hits	Pop Total	Fold Enrichment
GOTERM_MF_FAT	GO:0003779~actin binding	7	25.9259	2.1742e-06	1386925_AT, 1367584_AT, 1371575_AT, 1368207_AT, 1368809_AT, 1368948_AT, 1370875_AT, 1389210_AT, 1368808_AT	22	233	11963	16.3365
GOTERM_MF_FAT	GO:0008092~cytoskeletal protein binding	7	25.9259	4.19477e-05	1386925_AT, 1367584_AT, 1371575_AT, 1368207_AT, 1368809_AT, 1368948_AT, 1370875_AT, 1389210_AT, 1368808_AT	22	391	11963	9.73506
GOTERM_CC_FAT	GO:0031252~cell leading edge	5	18.5185	0.000141179	1388762_AT, 1367574_AT, 1372459_AT, 1370875_AT, 1389210_AT	24	128	10776	17.5391
GOTERM_CC_FAT	GO:0042995~cell projection	8	29.6296	0.00058272	1371575_AT, 1388762_AT, 1369931_AT, 1367574_AT, 1372459_AT, 1368948_AT, 1370875_AT, 1367846_AT, 1389210_AT	24	727	10776	4.94085
GOTERM_BP_FAT	GO:0006928~cell motion	6	22.2222	0.000606531	1387952_A_AT, 1370083_AT, 1371575_AT, 1390659_AT, 1368809_AT, 1372459_AT, 1368948_AT, 1367973_AT, 1368808_AT, 1368921_A_AT	22	416	12092	7.92745
GOTERM_BP_FAT	GO:0016477~cell migration	5	18.5185	0.000923398	1387952_A_AT, 1370083_AT, 1371575_AT, 1390659_AT, 1368809_AT, 1368948_AT, 1367973_AT, 1368808_AT, 1368921_A_AT	22	259	12092	10.6107
GOTERM_CC_FAT	GO:0030175~filopodium	3	11.1111	0.00107287	1371575_AT, 1372459_AT, 1368948_AT, 1370875_AT	24	23	10776	58.5652
GOTERM_CC_FAT	GO:0005886~plasma membrane	13	48.1481	0.0015967	1388335_AT, 1367844_AT, 1370083_AT, 1371575_AT, 1368809_AT, 1367574_AT, 1368187_AT, 1368948_AT, 1370875_AT, 1392785_AT, 1367584_AT, 1387952_A_AT, 1390659_AT, 1372459_AT, 1389210_AT, 1368808_AT, 1368921_A_AT	24	2396	10776	2.43614
GOTERM_MF_FAT	GO:0050839~cell adhesion molecule binding	3	11.1111	0.00188362	1371575_AT, 1368207_AT, 1368948_AT, 1370875_AT	22	37	11963	44.0897
GOTERM_BP_FAT	GO:0051674~localization of cell	5	18.5185	0.00218304	1387952_A_AT, 1370083_AT, 1371575_AT, 1390659_AT, 1368809_AT, 1368948_AT, 1367973_AT, 1368808_AT, 1368921_A_AT	22	327	12092	8.40423
GOTERM_BP_FAT	GO:0048870~cell motility	5	18.5185	0.00218304	1387952_A_AT, 1370083_AT, 1371575_AT, 1390659_AT, 1368809_AT, 1368948_AT, 1367973_AT, 1368808_AT, 1368921_A_AT	22	327	12092	8.40423
GOTERM_MF_FAT	GO:0051015~actin filament binding	3	11.1111	0.00265581	1367584_AT, 1370875_AT, 1389210_AT	22	44	11963	37.0754
GOTERM_BP_FAT	GO:0030036~actin cytoskeleton organization	4	14.8148	0.00327121	1368809_AT, 1372459_AT, 1370875_AT, 1389210_AT, 1368808_AT	22	175	12092	12.5631
GOTERM_BP_FAT	GO:0030029~actin filament-based process	4	14.8148	0.00371024	1368809_AT, 1372459_AT, 1370875_AT, 1389210_AT, 1368808_AT	22	183	12092	12.0139
GOTERM_BP_FAT	GO:0050900~leukocyte migration	3	11.1111	0.00432843	1370083_AT, 1371575_AT, 1368948_AT, 1367973_AT	22	57	12092	28.9282
GOTERM_BP_FAT	GO:0022614~membrane to membrane docking	2	7.40741	0.00865475	1371575_AT, 1368948_AT, 1370875_AT	22	5	12092	219.855
GOTERM_BP_FAT	GO:0006935~chemotaxis	3	11.1111	0.00898214	1372064_AT, 1370083_AT, 1367973_AT	22	83	12092	19.8664
GOTERM_BP_FAT	GO:0042330~taxis	3	11.1111	0.00898214	1372064_AT, 1370083_AT, 1367973_AT	22	83	12092	19.8664
GOTERM_CC_FAT	GO:0031254~trailing edge	2	7.40741	0.012741	1371575_AT, 1368948_AT, 1370875_AT	24	6	10776	149.667
GOTERM_CC_FAT	GO:0001931~uropod	2	7.40741	0.012741	1371575_AT, 1368948_AT, 1370875_AT	24	6	10776	149.667
GOTERM_MF_FAT	GO:0005539~glycosaminoglycan binding	3	11.1111	0.0136033	1387952_A_AT, 1390659_AT, 1368187_AT, 1367973_AT, 1368921_A_AT	22	102	11963	15.9933
GOTERM_BP_FAT	GO:0032844~regulation of homeostatic process	3	11.1111	0.016189	1387952_A_AT, 1370083_AT, 1390659_AT, 1383863_AT, 1368921_A_AT	22	113	12092	14.5921
GOTERM_BP_FAT	GO:0007010~cytoskeleton organization	4	14.8148	0.0168684	1368809_AT, 1372459_AT, 1370875_AT, 1389210_AT, 1368808_AT	22	318	12092	6.91366
GOTERM_MF_FAT	GO:0001871~pattern binding	3	11.1111	0.0173575	1387952_A_AT, 1390659_AT, 1368187_AT, 1367973_AT, 1368921_A_AT	22	116	11963	14.0631
GOTERM_MF_FAT	GO:0030247~polysaccharide binding	3	11.1111	0.0173575	1387952_A_AT, 1390659_AT, 1368187_AT, 1367973_AT, 1368921_A_AT	22	116	11963	14.0631
GOTERM_MF_FAT	GO:0005509~calcium ion binding	5	18.5185	0.0275087	1367584_AT, 1375170_AT, 1367846_AT, 1389210_AT, 1368530_AT	22	672	11963	4.04593
GOTERM_BP_FAT	GO:0006952~defense response	4	14.8148	0.0305103	1372064_AT, 1387952_A_AT, 1370083_AT, 1390659_AT, 1367973_AT, 1368921_A_AT	22	399	12092	5.51014
GOTERM_BP_FAT	GO:0051017~actin filament bundle formation	2	7.40741	0.0325101	1370875_AT, 1389210_AT	22	19	12092	57.8565
GOTERM_CC_FAT	GO:0016324~apical plasma membrane	3	11.1111	0.0327442	1387952_A_AT, 1371575_AT, 1390659_AT, 1368948_AT, 1370875_AT, 1368921_A_AT	24	134	10776	10.0522
GOTERM_BP_FAT	GO:0009611~response to wounding	4	14.8148	0.0356259	1387952_A_AT, 1370083_AT, 1390659_AT, 1369931_AT, 1367973_AT, 1368921_A_AT	22	424	12092	5.18525
GOTERM_BP_FAT	GO:0007159~leukocyte adhesion	2	7.40741	0.0392249	1371575_AT, 1368948_AT, 1370875_AT	22	23	12092	47.7945
GOTERM_BP_FAT	GO:0001666~response to hypoxia	3	11.1111	0.0428147	1369931_AT, 1367973_AT, 1372897_AT	22	191	12092	8.63303
GOTERM_BP_FAT	GO:0022406~membrane docking	2	7.40741	0.0442318	1371575_AT, 1368948_AT, 1370875_AT	22	26	12092	42.2797
GOTERM_BP_FAT	GO:0022610~biological adhesion	4	14.8148	0.0444511	1387952_A_AT, 1371575_AT, 1390659_AT, 1368187_AT, 1368948_AT, 1370875_AT, 1368921_A_AT	22	463	12092	4.74848
GOTERM_BP_FAT	GO:0007155~cell adhesion	4	14.8148	0.0444511	1387952_A_AT, 1371575_AT, 1390659_AT, 1368187_AT, 1368948_AT, 1370875_AT, 1368921_A_AT	22	463	12092	4.74848
GOTERM_CC_FAT	GO:0005856~cytoskeleton	6	22.2222	0.0447958	1386925_AT, 1371575_AT, 1368809_AT, 1367574_AT, 1368948_AT, 1370875_AT, 1389210_AT, 1368808_AT	24	940	10776	2.86596
GOTERM_BP_FAT	GO:0070482~response to oxygen levels	3	11.1111	0.0477826	1369931_AT, 1367973_AT, 1372897_AT	22	203	12092	8.1227
GOTERM_BP_FAT	GO:0007584~response to nutrient	3	11.1111	0.0490567	1387952_A_AT, 1390659_AT, 1369931_AT, 1367973_AT, 1368921_A_AT	22	206	12092	8.00441
GOTERM_BP_FAT	GO:0007626~locomotory behavior	3	11.1111	0.0499131	1372064_AT, 1370083_AT, 1367973_AT	22	208	12092	7.92745
GOTERM_BP_FAT	GO:0006954~inflammatory response	3	11.1111	0.0538346	1387952_A_AT, 1370083_AT, 1390659_AT, 1367973_AT, 1368921_A_AT	22	217	12092	7.59866
GOTERM_MF_FAT	GO:0008009~chemokine activity	2	7.40741	0.0547403	1372064_AT, 1367973_AT	22	32	11963	33.9858
GOTERM_MF_FAT	GO:0042379~chemokine receptor binding	2	7.40741	0.0564041	1372064_AT, 1367973_AT	22	33	11963	32.9559
GOTERM_CC_FAT	GO:0044421~extracellular region part	5	18.5185	0.056578	1367584_AT, 1372064_AT, 1387952_A_AT, 1390659_AT, 1367973_AT, 1368921_A_AT, 1368530_AT	24	693	10776	3.23954
GOTERM_CC_FAT	GO:0045177~apical part of cell	3	11.1111	0.0585896	1387952_A_AT, 1371575_AT, 1390659_AT, 1368948_AT, 1370875_AT, 1368921_A_AT	24	185	10776	7.28108
GOTERM_CC_FAT	GO:0016323~basolateral plasma membrane	3	11.1111	0.0585896	1387952_A_AT, 1371575_AT, 1390659_AT, 1372459_AT, 1368948_AT, 1368921_A_AT	24	185	10776	7.28108
GOTERM_CC_FAT	GO:0044459~plasma membrane part	7	25.9259	0.0604594	1387952_A_AT, 1371575_AT, 1390659_AT, 1372459_AT, 1368187_AT, 1368948_AT, 1370875_AT, 1389210_AT, 1368921_A_AT, 1392785_AT	24	1358	10776	2.31443
GOTERM_BP_FAT	GO:0030595~leukocyte chemotaxis	2	7.40741	0.0623788	1370083_AT, 1367973_AT	22	37	12092	29.7101
GOTERM_BP_FAT	GO:0060429~epithelium development	3	11.1111	0.0662316	1387952_A_AT, 1390659_AT, 1372459_AT, 1370875_AT, 1368921_A_AT	22	244	12092	6.75782
GOTERM_BP_FAT	GO:0060326~cell chemotaxis	2	7.40741	0.0672707	1370083_AT, 1367973_AT	22	40	12092	27.4818
GOTERM_BP_FAT	GO:0010033~response to organic substance	5	18.5185	0.0723946	1372064_AT, 1387952_A_AT, 1370083_AT, 1390659_AT, 1369931_AT, 1367973_AT, 1368921_A_AT	22	928	12092	2.9614
GOTERM_CC_FAT	GO:0015629~actin cytoskeleton	3	11.1111	0.0737805	1368809_AT, 1370875_AT, 1389210_AT, 1368808_AT	24	211	10776	6.38389
GOTERM_CC_FAT	GO:0005902~microvillus	2	7.40741	0.0820583	1371575_AT, 1368948_AT, 1370875_AT	24	40	10776	22.45
GOTERM_CC_FAT	GO:0005884~actin filament	2	7.40741	0.0840248	1370875_AT, 1389210_AT	24	41	10776	21.9024
GOTERM_BP_FAT	GO:0031667~response to nutrient levels	3	11.1111	0.0851278	1387952_A_AT, 1390659_AT, 1369931_AT, 1367973_AT, 1368921_A_AT	22	282	12092	5.8472
GOTERM_BP_FAT	GO:0009991~response to extracellular stimulus	3	11.1111	0.0956729	1387952_A_AT, 1390659_AT, 1369931_AT, 1367973_AT, 1368921_A_AT	22	302	12092	5.45996
GOTERM_BP_FAT	GO:0031100~organ regeneration	2	7.40741	0.0961157	1369931_AT, 1367973_AT	22	58	12092	18.953
GOTERM_CC_FAT	GO:0031012~extracellular matrix	3	11.1111	0.0999789	1367584_AT, 1387952_A_AT, 1390659_AT, 1368921_A_AT, 1368530_AT	24	252	10776	5.34524
GOTERM_BP_FAT	GO:0007015~actin filament organization	2	7.40741	0.10084	1370875_AT, 1389210_AT	22	61	12092	18.0209
GOTERM_CC_FAT	GO:0001726~ruffle	2	7.40741	0.105392	1370875_AT, 1389210_AT	24	52	10776	17.2692
GOTERM_BP_FAT	GO:0000902~cell morphogenesis	3	11.1111	0.116688	1368809_AT, 1372459_AT, 1370875_AT, 1368808_AT	22	340	12092	4.84973
GOTERM_MF_FAT	GO:0030246~carbohydrate binding	3	11.1111	0.117048	1387952_A_AT, 1390659_AT, 1368187_AT, 1367973_AT, 1368921_A_AT	22	337	11963	4.84071
GOTERM_MF_FAT	GO:0008201~heparin binding	2	7.40741	0.119159	1368187_AT, 1367973_AT	22	72	11963	15.1048
GOTERM_BP_FAT	GO:0032989~cellular component morphogenesis	3	11.1111	0.137608	1368809_AT, 1372459_AT, 1370875_AT, 1368808_AT	22	376	12092	4.3854
GOTERM_CC_FAT	GO:0019898~extrinsic to membrane	3	11.1111	0.13999	1371575_AT, 1368809_AT, 1368948_AT, 1370875_AT, 1368808_AT	24	309	10776	4.35922
GOTERM_BP_FAT	GO:0008284~positive regulation of cell proliferation	3	11.1111	0.144767	1367844_AT, 1367973_AT, 1368530_AT	22	388	12092	4.24977
GOTERM_CC_FAT	GO:0042470~melanosome	2	7.40741	0.144868	1367584_AT, 1368187_AT	24	73	10776	12.3014
GOTERM_CC_FAT	GO:0005925~focal adhesion	2	7.40741	0.144868	1387952_A_AT, 1390659_AT, 1372459_AT, 1368921_A_AT	24	73	10776	12.3014
GOTERM_CC_FAT	GO:0048770~pigment granule	2	7.40741	0.144868	1367584_AT, 1368187_AT	24	73	10776	12.3014
GOTERM_CC_FAT	GO:0005924~cell-substrate adherens junction	2	7.40741	0.152196	1387952_A_AT, 1390659_AT, 1372459_AT, 1368921_A_AT	24	77	10776	11.6623
GOTERM_BP_FAT	GO:0060562~epithelial tube morphogenesis	2	7.40741	0.15868	1387952_A_AT, 1390659_AT, 1372459_AT, 1368921_A_AT	22	99	12092	11.1038
GOTERM_CC_FAT	GO:0030055~cell-substrate junction	2	7.40741	0.161271	1387952_A_AT, 1390659_AT, 1372459_AT, 1368921_A_AT	24	82	10776	10.9512
GOTERM_BP_FAT	GO:0007610~behavior	3	11.1111	0.166718	1372064_AT, 1370083_AT, 1367973_AT	22	424	12092	3.88894
GOTERM_MF_FAT	GO:0005125~cytokine activity	2	7.40741	0.176467	1372064_AT, 1367973_AT	22	110	11963	9.88678
GOTERM_BP_FAT	GO:0033273~response to vitamin	2	7.40741	0.179082	1387952_A_AT, 1390659_AT, 1367973_AT, 1368921_A_AT	22	113	12092	9.72808
GOTERM_CC_FAT	GO:0044430~cytoskeletal part	4	14.8148	0.182346	1368809_AT, 1367574_AT, 1370875_AT, 1389210_AT, 1368808_AT	24	695	10776	2.58417
GOTERM_BP_FAT	GO:0031099~regeneration	2	7.40741	0.184824	1369931_AT, 1367973_AT	22	117	12092	9.39549
GOTERM_BP_FAT	GO:0032496~response to lipopolysaccharide	2	7.40741	0.184824	1370083_AT, 1367973_AT	22	117	12092	9.39549
GOTERM_BP_FAT	GO:0002237~response to molecule of bacterial origin	2	7.40741	0.200418	1370083_AT, 1367973_AT	22	128	12092	8.58807
GOTERM_CC_FAT	GO:0005829~cytosol	5	18.5185	0.210793	1367844_AT, 1369931_AT, 1367574_AT, 1370875_AT, 1389210_AT	24	1118	10776	2.00805
GOTERM_MF_FAT	GO:0019899~enzyme binding	3	11.1111	0.213078	1367584_AT, 1388762_AT, 1367574_AT	22	492	11963	3.31569
GOTERM_MF_FAT	GO:0046872~metal ion binding	8	29.6296	0.217038	1367584_AT, 1375170_AT, 1369931_AT, 1367846_AT, 1389210_AT, 1383863_AT, 1372897_AT, 1368530_AT	22	2854	11963	1.52424
GOTERM_MF_FAT	GO:0043169~cation binding	8	29.6296	0.227933	1367584_AT, 1375170_AT, 1369931_AT, 1367846_AT, 1389210_AT, 1383863_AT, 1372897_AT, 1368530_AT	22	2893	11963	1.50369
GOTERM_CC_FAT	GO:0005912~adherens junction	2	7.40741	0.230603	1387952_A_AT, 1390659_AT, 1372459_AT, 1368921_A_AT	24	122	10776	7.36066
GOTERM_BP_FAT	GO:0035239~tube morphogenesis	2	7.40741	0.2375	1387952_A_AT, 1390659_AT, 1372459_AT, 1368921_A_AT	22	155	12092	7.09208
GOTERM_BP_FAT	GO:0002009~morphogenesis of an epithelium	2	7.40741	0.2375	1387952_A_AT, 1390659_AT, 1372459_AT, 1368921_A_AT	22	155	12092	7.09208
GOTERM_CC_FAT	GO:0043005~neuron projection	3	11.1111	0.238095	1388762_AT, 1367574_AT, 1367846_AT	24	436	10776	3.08945
GOTERM_BP_FAT	GO:0051241~negative regulation of multicellular organismal process	2	7.40741	0.241517	1367584_AT, 1367844_AT	22	158	12092	6.95742
GOTERM_CC_FAT	GO:0070161~anchoring junction	2	7.40741	0.242158	1387952_A_AT, 1390659_AT, 1372459_AT, 1368921_A_AT	24	129	10776	6.96124
GOTERM_MF_FAT	GO:0043167~ion binding	8	29.6296	0.242235	1367584_AT, 1375170_AT, 1369931_AT, 1367846_AT, 1389210_AT, 1383863_AT, 1372897_AT, 1368530_AT	22	2943	11963	1.47815
GOTERM_CC_FAT	GO:0005938~cell cortex	2	7.40741	0.243795	1368809_AT, 1370875_AT, 1368808_AT	24	130	10776	6.90769
GOTERM_BP_FAT	GO:0032101~regulation of response to external stimulus	2	7.40741	0.245514	1367584_AT, 1370083_AT	22	161	12092	6.82778
GOTERM_BP_FAT	GO:0050804~regulation of synaptic transmission	2	7.40741	0.250813	1367844_AT, 1367973_AT	22	165	12092	6.66226
GOTERM_BP_FAT	GO:0001558~regulation of cell growth	2	7.40741	0.256076	1372064_AT, 1387952_A_AT, 1390659_AT, 1368921_A_AT	22	169	12092	6.50457
GOTERM_BP_FAT	GO:0042060~wound healing	2	7.40741	0.262606	1387952_A_AT, 1390659_AT, 1369931_AT, 1368921_A_AT	22	174	12092	6.31766
GOTERM_BP_FAT	GO:0051969~regulation of transmission of nerve impulse	2	7.40741	0.265202	1367844_AT, 1367973_AT	22	176	12092	6.24587
GOTERM_MF_FAT	GO:0005083~small GTPase regulator activity	2	7.40741	0.272866	1367584_AT, 1388762_AT	22	180	11963	6.04192
GOTERM_BP_FAT	GO:0031644~regulation of neurological system process	2	7.40741	0.280599	1367844_AT, 1367973_AT	22	188	12092	5.8472
GOTERM_CC_FAT	GO:0005576~extracellular region	5	18.5185	0.289181	1367584_AT, 1372064_AT, 1387952_A_AT, 1390659_AT, 1367973_AT, 1368921_A_AT, 1368530_AT	24	1281	10776	1.75254
GOTERM_CC_FAT	GO:0009898~internal side of plasma membrane	2	7.40741	0.294432	1371575_AT, 1368948_AT, 1370875_AT	24	162	10776	5.54321
GOTERM_BP_FAT	GO:0009617~response to bacterium	2	7.40741	0.310476	1370083_AT, 1367973_AT	22	212	12092	5.18525
GOTERM_BP_FAT	GO:0016337~cell-cell adhesion	2	7.40741	0.318965	1371575_AT, 1368948_AT, 1370875_AT	22	219	12092	5.01951
GOTERM_BP_FAT	GO:0042127~regulation of cell proliferation	3	11.1111	0.322577	1367844_AT, 1367973_AT, 1368530_AT	22	665	12092	2.47956
GOTERM_MF_FAT	GO:0032403~protein complex binding	2	7.40741	0.32544	1388762_AT, 1368187_AT	22	222	11963	4.89885
GOTERM_BP_FAT	GO:0048729~tissue morphogenesis	2	7.40741	0.328545	1387952_A_AT, 1390659_AT, 1372459_AT, 1368921_A_AT	22	227	12092	4.84261
GOTERM_BP_FAT	GO:0001568~blood vessel development	2	7.40741	0.332104	1367584_AT, 1387952_A_AT, 1390659_AT, 1368921_A_AT	22	230	12092	4.77945
GOTERM_BP_FAT	GO:0032535~regulation of cellular component size	2	7.40741	0.333286	1386925_AT, 1372064_AT	22	231	12092	4.75876
GOTERM_BP_FAT	GO:0001944~vasculature development	2	7.40741	0.340339	1367584_AT, 1387952_A_AT, 1390659_AT, 1368921_A_AT	22	237	12092	4.63828
GOTERM_CC_FAT	GO:0043228~non-membrane-bounded organelle	6	22.2222	0.347166	1386925_AT, 1371575_AT, 1368809_AT, 1367574_AT, 1368948_AT, 1370875_AT, 1389210_AT, 1368808_AT	24	1823	10776	1.47778
GOTERM_CC_FAT	GO:0043232~intracellular non-membrane-bounded organelle	6	22.2222	0.347166	1386925_AT, 1371575_AT, 1368809_AT, 1367574_AT, 1368948_AT, 1370875_AT, 1389210_AT, 1368808_AT	24	1823	10776	1.47778
GOTERM_BP_FAT	GO:0035295~tube development	2	7.40741	0.353085	1387952_A_AT, 1390659_AT, 1372459_AT, 1368921_A_AT	22	248	12092	4.43255
GOTERM_MF_FAT	GO:0030695~GTPase regulator activity	2	7.40741	0.376626	1367584_AT, 1388762_AT	22	266	11963	4.08852
GOTERM_CC_FAT	GO:0005578~proteinaceous extracellular matrix	2	7.40741	0.37806	1367584_AT, 1368530_AT	24	220	10776	4.08182
GOTERM_BP_FAT	GO:0031175~neuron projection development	2	7.40741	0.381186	1387952_A_AT, 1390659_AT, 1372459_AT, 1368921_A_AT	22	273	12092	4.02664
GOTERM_MF_FAT	GO:0060589~nucleoside-triphosphatase regulator activity	2	7.40741	0.383313	1367584_AT, 1388762_AT	22	272	11963	3.99833
GOTERM_BP_FAT	GO:0040008~regulation of growth	2	7.40741	0.408122	1372064_AT, 1387952_A_AT, 1390659_AT, 1368921_A_AT	22	298	12092	3.68883
GOTERM_BP_FAT	GO:0044057~regulation of system process	2	7.40741	0.429882	1367844_AT, 1367973_AT	22	319	12092	3.446
GOTERM_BP_FAT	GO:0042493~response to drug	2	7.40741	0.43797	1367973_AT, 1368530_AT	22	327	12092	3.36169
GOTERM_MF_FAT	GO:0005216~ion channel activity	2	7.40741	0.450512	1368207_AT, 1392785_AT	22	336	11963	3.23674
GOTERM_BP_FAT	GO:0048666~neuron development	2	7.40741	0.457713	1387952_A_AT, 1390659_AT, 1372459_AT, 1368921_A_AT	22	347	12092	3.16793
GOTERM_MF_FAT	GO:0022838~substrate specific channel activity	2	7.40741	0.46036	1368207_AT, 1392785_AT	22	346	11963	3.14319
GOTERM_BP_FAT	GO:0030030~cell projection organization	2	7.40741	0.471138	1387952_A_AT, 1390659_AT, 1372459_AT, 1368921_A_AT	22	361	12092	3.04508
GOTERM_MF_FAT	GO:0015267~channel activity	2	7.40741	0.472911	1368207_AT, 1392785_AT	22	359	11963	3.02937
GOTERM_MF_FAT	GO:0022803~passive transmembrane transporter activity	2	7.40741	0.472911	1368207_AT, 1392785_AT	22	359	11963	3.02937
GOTERM_BP_FAT	GO:0009628~response to abiotic stimulus	2	7.40741	0.506001	1369931_AT, 1367973_AT	22	399	12092	2.75507
GOTERM_BP_FAT	GO:0006955~immune response	2	7.40741	0.51915	1372064_AT, 1367973_AT	22	414	12092	2.65525
GOTERM_CC_FAT	GO:0005887~integral to plasma membrane	2	7.40741	0.539611	1368187_AT, 1392785_AT	24	357	10776	2.51541
GOTERM_BP_FAT	GO:0030182~neuron differentiation	2	7.40741	0.555024	1387952_A_AT, 1390659_AT, 1372459_AT, 1368921_A_AT	22	457	12092	2.40541
GOTERM_CC_FAT	GO:0031226~intrinsic to plasma membrane	2	7.40741	0.564385	1368187_AT, 1392785_AT	24	382	10776	2.35079
GOTERM_BP_FAT	GO:0009725~response to hormone stimulus	2	7.40741	0.595739	1369931_AT, 1367973_AT	22	510	12092	2.15544
GOTERM_CC_FAT	GO:0030054~cell junction	2	7.40741	0.615335	1387952_A_AT, 1390659_AT, 1372459_AT, 1368921_A_AT	24	438	10776	2.05023
GOTERM_BP_FAT	GO:0009719~response to endogenous stimulus	2	7.40741	0.639526	1369931_AT, 1367973_AT	22	573	12092	1.91845
GOTERM_MF_FAT	GO:0005198~structural molecule activity	2	7.40741	0.646846	1367574_AT, 1370875_AT	22	578	11963	1.88157
GOTERM_MF_FAT	GO:0042802~identical protein binding	2	7.40741	0.653309	1367846_AT, 1389210_AT	22	588	11963	1.84957
GOTERM_CC_FAT	GO:0005615~extracellular space	2	7.40741	0.659031	1372064_AT, 1367973_AT	24	492	10776	1.8252
GOTERM_CC_FAT	GO:0016023~cytoplasmic membrane-bounded vesicle	2	7.40741	0.679777	1367584_AT, 1368187_AT	24	520	10776	1.72692
GOTERM_CC_FAT	GO:0031988~membrane-bounded vesicle	2	7.40741	0.69591	1367584_AT, 1368187_AT	24	543	10776	1.65378
GOTERM_BP_FAT	GO:0006811~ion transport	2	7.40741	0.697114	1368207_AT, 1392785_AT	22	668	12092	1.64562
GOTERM_BP_FAT	GO:0042981~regulation of apoptosis	2	7.40741	0.70209	1387952_A_AT, 1390659_AT, 1367973_AT, 1368921_A_AT	22	677	12092	1.62374
GOTERM_BP_FAT	GO:0043067~regulation of programmed cell death	2	7.40741	0.706988	1387952_A_AT, 1390659_AT, 1367973_AT, 1368921_A_AT	22	686	12092	1.60244
GOTERM_BP_FAT	GO:0010941~regulation of cell death	2	7.40741	0.708603	1387952_A_AT, 1390659_AT, 1367973_AT, 1368921_A_AT	22	689	12092	1.59546
GOTERM_CC_FAT	GO:0031410~cytoplasmic vesicle	2	7.40741	0.729567	1367584_AT, 1368187_AT	24	595	10776	1.50924
GOTERM_CC_FAT	GO:0031982~vesicle	2	7.40741	0.750749	1367584_AT, 1368187_AT	24	631	10776	1.42314
GOTERM_BP_FAT	GO:0007242~intracellular signaling cascade	2	7.40741	0.81225	1367844_AT, 1388762_AT	22	925	12092	1.1884
GOTERM_BP_FAT	GO:0007166~cell surface receptor linked signal transduction	4	14.8148	0.859016	1372064_AT, 1367844_AT, 1370083_AT, 1367973_AT	22	2591	12092	0.848532
GOTERM_MF_FAT	GO:0046914~transition metal ion binding	3	11.1111	0.863324	1383863_AT, 1372897_AT, 1368530_AT	22	1874	11963	0.870501
GOTERM_CC_FAT	GO:0031981~nuclear lumen	2	7.40741	0.873953	1371575_AT, 1367574_AT, 1368948_AT	24	927	10776	0.968716
GOTERM_CC_FAT	GO:0000267~cell fraction	2	7.40741	0.885228	1367844_AT, 1369931_AT	24	967	10776	0.928645
GOTERM_BP_FAT	GO:0007186~G-protein coupled receptor protein signaling pathway	3	11.1111	0.894167	1372064_AT, 1367844_AT, 1370083_AT	22	2055	12092	0.802389
GOTERM_CC_FAT	GO:0070013~intracellular organelle lumen	2	7.40741	0.930437	1371575_AT, 1367574_AT, 1368948_AT	24	1178	10776	0.762309
GOTERM_MF_FAT	GO:0008270~zinc ion binding	2	7.40741	0.935155	1383863_AT, 1368530_AT	22	1460	11963	0.744894
GOTERM_CC_FAT	GO:0043233~organelle lumen	2	7.40741	0.93727	1371575_AT, 1367574_AT, 1368948_AT	24	1221	10776	0.735463
GOTERM_CC_FAT	GO:0005739~mitochondrion	2	7.40741	0.94151	1383786_AT, 1369931_AT	24	1250	10776	0.7184
GOTERM_CC_FAT	GO:0031974~membrane-enclosed lumen	2	7.40741	0.942213	1371575_AT, 1367574_AT, 1368948_AT	24	1255	10776	0.715538
GOTERM_MF_FAT	GO:0032555~purine ribonucleotide binding	2	7.40741	0.946645	1367844_AT, 1369931_AT	22	1557	11963	0.698488
GOTERM_MF_FAT	GO:0032553~ribonucleotide binding	2	7.40741	0.946753	1367844_AT, 1369931_AT	22	1558	11963	0.698039
GOTERM_CC_FAT	GO:0016021~integral to membrane	7	25.9259	0.94866	1372064_AT, 1387952_A_AT, 1370083_AT, 1390659_AT, 1374948_AT, 1368207_AT, 1368187_AT, 1368921_A_AT, 1392785_AT	24	4336	10776	0.724862
GOTERM_MF_FAT	GO:0017076~purine nucleotide binding	2	7.40741	0.954357	1367844_AT, 1369931_AT	22	1634	11963	0.665572
GOTERM_CC_FAT	GO:0031224~intrinsic to membrane	7	25.9259	0.959782	1372064_AT, 1387952_A_AT, 1370083_AT, 1390659_AT, 1374948_AT, 1368207_AT, 1368187_AT, 1368921_A_AT, 1392785_AT	24	4467	10776	0.703604
GOTERM_MF_FAT	GO:0000166~nucleotide binding	2	7.40741	0.976495	1367844_AT, 1369931_AT	22	1955	11963	0.556289

## Sheet: Change_sLDA
Category	Term	Count	%	PValue	Genes	List Total	Pop Hits	Pop Total
GOTERM_CC_FAT	GO:0044421~extracellular region part	8	25.8065	0.000231451	1372440_AT, 1374849_AT, 1387316_AT, 1386894_AT, 1388583_AT, 1367973_AT, 1388618_AT, 1376099_AT	22	693	10776
GOTERM_BP_FAT	GO:0009408~response to heat	4	12.9032	0.000253381	1367577_AT, 1386894_AT, 1388583_AT, 1367973_AT	23	69	12092
GOTERM_CC_FAT	GO:0005739~mitochondrion	10	32.2581	0.000295332	1373150_AT, 1367632_AT, 1367729_AT, 1384244_AT, 1386894_AT, 1373963_AT, 1386917_AT, 1370613_S_AT, 1367659_S_AT, 1384115_AT	22	1250	10776
GOTERM_CC_FAT	GO:0031980~mitochondrial lumen	5	16.129	0.000324064	1367729_AT, 1386894_AT, 1386917_AT, 1367659_S_AT, 1384115_AT	22	175	10776
GOTERM_CC_FAT	GO:0005759~mitochondrial matrix	5	16.129	0.000324064	1367729_AT, 1386894_AT, 1386917_AT, 1367659_S_AT, 1384115_AT	22	175	10776
GOTERM_BP_FAT	GO:0009266~response to temperature stimulus	4	12.9032	0.000821684	1367577_AT, 1386894_AT, 1388583_AT, 1367973_AT	23	103	12092
GOTERM_BP_FAT	GO:0006805~xenobiotic metabolic process	3	9.67742	0.000851248	1371089_AT, 1370613_S_AT, 1369921_AT	23	24	12092
GOTERM_BP_FAT	GO:0009410~response to xenobiotic stimulus	3	9.67742	0.00107899	1371089_AT, 1370613_S_AT, 1369921_AT	23	27	12092
GOTERM_BP_FAT	GO:0016477~cell migration	5	16.129	0.00110977	1371785_AT, 1387316_AT, 1388583_AT, 1367973_AT, 1376099_AT	23	259	12092
GOTERM_MF_FAT	GO:0008009~chemokine activity	3	9.67742	0.00154869	1387316_AT, 1388583_AT, 1367973_AT	23	32	11963
GOTERM_MF_FAT	GO:0042379~chemokine receptor binding	3	9.67742	0.00164677	1387316_AT, 1388583_AT, 1367973_AT	23	33	11963
GOTERM_BP_FAT	GO:0042493~response to drug	5	16.129	0.00261197	1371089_AT, 1386894_AT, 1369440_AT, 1370613_S_AT, 1367973_AT	23	327	12092
GOTERM_BP_FAT	GO:0048870~cell motility	5	16.129	0.00261197	1371785_AT, 1387316_AT, 1388583_AT, 1367973_AT, 1376099_AT	23	327	12092
GOTERM_BP_FAT	GO:0051674~localization of cell	5	16.129	0.00261197	1371785_AT, 1387316_AT, 1388583_AT, 1367973_AT, 1376099_AT	23	327	12092
GOTERM_CC_FAT	GO:0044429~mitochondrial part	6	19.3548	0.00262994	1367729_AT, 1386894_AT, 1386917_AT, 1370613_S_AT, 1367659_S_AT, 1384115_AT	22	515	10776
GOTERM_BP_FAT	GO:0001666~response to hypoxia	4	12.9032	0.0047887	1386894_AT, 1388583_AT, 1367973_AT, 1384115_AT	23	191	12092
GOTERM_BP_FAT	GO:0010033~response to organic substance	7	22.5806	0.00515355	1368905_AT, 1367632_AT, 1386894_AT, 1388583_AT, 1370613_S_AT, 1367973_AT, 1369921_AT	23	928	12092
GOTERM_BP_FAT	GO:0070482~response to oxygen levels	4	12.9032	0.00567395	1386894_AT, 1388583_AT, 1367973_AT, 1384115_AT	23	203	12092
GOTERM_BP_FAT	GO:0006928~cell motion	5	16.129	0.0061736	1371785_AT, 1387316_AT, 1388583_AT, 1367973_AT, 1376099_AT	23	416	12092
GOTERM_MF_FAT	GO:0008201~heparin binding	3	9.67742	0.00763384	1372440_AT, 1367973_AT, 1376099_AT	23	72	11963
GOTERM_CC_FAT	GO:0005576~extracellular region	8	25.8065	0.00849474	1372440_AT, 1374849_AT, 1387316_AT, 1386894_AT, 1388583_AT, 1367973_AT, 1388618_AT, 1376099_AT	22	1281	10776
GOTERM_BP_FAT	GO:0009725~response to hormone stimulus	5	16.129	0.012492	1386894_AT, 1388583_AT, 1370613_S_AT, 1367973_AT, 1369921_AT	23	510	12092
GOTERM_BP_FAT	GO:0042178~xenobiotic catabolic process	2	6.45161	0.0126695	1371089_AT, 1369921_AT	23	7	12092
GOTERM_CC_FAT	GO:0005615~extracellular space	5	16.129	0.0138337	1372440_AT, 1387316_AT, 1386894_AT, 1388583_AT, 1367973_AT	22	492	10776
GOTERM_BP_FAT	GO:0042537~benzene and derivative metabolic process	2	6.45161	0.0144669	1370613_S_AT, 1369921_AT	23	8	12092
GOTERM_MF_FAT	GO:0005539~glycosaminoglycan binding	3	9.67742	0.0148813	1372440_AT, 1367973_AT, 1376099_AT	23	102	11963
GOTERM_BP_FAT	GO:0048545~response to steroid hormone stimulus	4	12.9032	0.0151406	1386894_AT, 1370613_S_AT, 1367973_AT, 1369921_AT	23	291	12092
GOTERM_CC_FAT	GO:0005743~mitochondrial inner membrane	4	12.9032	0.0167938	1386894_AT, 1386917_AT, 1370613_S_AT, 1367659_S_AT	22	283	10776
GOTERM_MF_FAT	GO:0005125~cytokine activity	3	9.67742	0.017167	1387316_AT, 1388583_AT, 1367973_AT	23	110	11963
GOTERM_BP_FAT	GO:0009719~response to endogenous stimulus	5	16.129	0.0184797	1386894_AT, 1388583_AT, 1370613_S_AT, 1367973_AT, 1369921_AT	23	573	12092
GOTERM_MF_FAT	GO:0030247~polysaccharide binding	3	9.67742	0.0189736	1372440_AT, 1367973_AT, 1376099_AT	23	116	11963
GOTERM_MF_FAT	GO:0001871~pattern binding	3	9.67742	0.0189736	1372440_AT, 1367973_AT, 1376099_AT	23	116	11963
GOTERM_CC_FAT	GO:0031967~organelle envelope	5	16.129	0.0197291	1371089_AT, 1386894_AT, 1386917_AT, 1370613_S_AT, 1367659_S_AT	22	547	10776
GOTERM_CC_FAT	GO:0019866~organelle inner membrane	4	12.9032	0.0197702	1386894_AT, 1386917_AT, 1370613_S_AT, 1367659_S_AT	22	301	10776
GOTERM_CC_FAT	GO:0031975~envelope	5	16.129	0.0202108	1371089_AT, 1386894_AT, 1386917_AT, 1370613_S_AT, 1367659_S_AT	22	551	10776
GOTERM_BP_FAT	GO:0045773~positive regulation of axon extension	2	6.45161	0.023407	1371785_AT, 1388583_AT	23	13	12092
GOTERM_CC_FAT	GO:0009986~cell surface	4	12.9032	0.0269657	1374849_AT, 1367577_AT, 1371785_AT, 1386894_AT	22	339	10776
GOTERM_BP_FAT	GO:0006916~anti-apoptosis	3	9.67742	0.0281993	1367577_AT, 1386894_AT, 1367973_AT	23	145	12092
GOTERM_CC_FAT	GO:0031966~mitochondrial membrane	4	12.9032	0.0319253	1386894_AT, 1386917_AT, 1370613_S_AT, 1367659_S_AT	22	362	10776
GOTERM_BP_FAT	GO:0009628~response to abiotic stimulus	4	12.9032	0.0344863	1367577_AT, 1386894_AT, 1388583_AT, 1367973_AT	23	399	12092
GOTERM_BP_FAT	GO:0048639~positive regulation of developmental growth	2	6.45161	0.0357932	1371785_AT, 1388583_AT	23	20	12092
GOTERM_BP_FAT	GO:0001938~positive regulation of endothelial cell proliferation	2	6.45161	0.0375504	1388583_AT, 1367973_AT	23	21	12092
GOTERM_CC_FAT	GO:0005740~mitochondrial envelope	4	12.9032	0.0378313	1386894_AT, 1386917_AT, 1370613_S_AT, 1367659_S_AT	22	387	10776
GOTERM_BP_FAT	GO:0006955~immune response	4	12.9032	0.0378641	1387316_AT, 1386894_AT, 1388583_AT, 1367973_AT	23	414	12092
GOTERM_BP_FAT	GO:0030593~neutrophil chemotaxis	2	6.45161	0.0410556	1387316_AT, 1367973_AT	23	23	12092
GOTERM_BP_FAT	GO:0030516~regulation of axon extension	2	6.45161	0.0445485	1371785_AT, 1388583_AT	23	25	12092
GOTERM_MF_FAT	GO:0004364~glutathione transferase activity	2	6.45161	0.0467787	1371089_AT, 1369921_AT	23	26	11963
GOTERM_BP_FAT	GO:0051186~cofactor metabolic process	3	9.67742	0.0515371	1371089_AT, 1370613_S_AT, 1384115_AT	23	202	12092
GOTERM_BP_FAT	GO:0007584~response to nutrient	3	9.67742	0.0533714	1369440_AT, 1370613_S_AT, 1367973_AT	23	206	12092
GOTERM_BP_FAT	GO:0007626~locomotory behavior	3	9.67742	0.0542974	1387316_AT, 1388583_AT, 1367973_AT	23	208	12092
GOTERM_BP_FAT	GO:0050772~positive regulation of axonogenesis	2	6.45161	0.0566786	1371785_AT, 1388583_AT	23	32	12092
GOTERM_CC_FAT	GO:0005791~rough endoplasmic reticulum	2	6.45161	0.0587584	1367632_AT, 1386894_AT	22	31	10776
GOTERM_BP_FAT	GO:0001936~regulation of endothelial cell proliferation	2	6.45161	0.0601172	1388583_AT, 1367973_AT	23	34	12092
GOTERM_BP_FAT	GO:0019751~polyol metabolic process	2	6.45161	0.0618321	1371615_AT, 1371817_AT	23	35	12092
GOTERM_BP_FAT	GO:0050806~positive regulation of synaptic transmission	2	6.45161	0.0618321	1367632_AT, 1367973_AT	23	35	12092
GOTERM_BP_FAT	GO:0030595~leukocyte chemotaxis	2	6.45161	0.0652528	1387316_AT, 1367973_AT	23	37	12092
GOTERM_CC_FAT	GO:0005578~proteinaceous extracellular matrix	3	9.67742	0.0675834	1374849_AT, 1388618_AT, 1376099_AT	22	220	10776
GOTERM_BP_FAT	GO:0051971~positive regulation of transmission of nerve impulse	2	6.45161	0.0686616	1367632_AT, 1367973_AT	23	39	12092
GOTERM_BP_FAT	GO:0060326~cell chemotaxis	2	6.45161	0.0703615	1387316_AT, 1367973_AT	23	40	12092
GOTERM_BP_FAT	GO:0031646~positive regulation of neurological system process	2	6.45161	0.0720585	1367632_AT, 1367973_AT	23	41	12092
GOTERM_BP_FAT	GO:0046651~lymphocyte proliferation	2	6.45161	0.0737525	1386894_AT, 1388583_AT	23	42	12092
GOTERM_BP_FAT	GO:0051240~positive regulation of multicellular organismal process	3	9.67742	0.0744934	1367632_AT, 1386894_AT, 1367973_AT	23	249	12092
GOTERM_BP_FAT	GO:0070661~leukocyte proliferation	2	6.45161	0.0754436	1386894_AT, 1388583_AT	23	43	12092
GOTERM_BP_FAT	GO:0032943~mononuclear cell proliferation	2	6.45161	0.0754436	1386894_AT, 1388583_AT	23	43	12092
GOTERM_BP_FAT	GO:0046165~alcohol biosynthetic process	2	6.45161	0.0771317	1371817_AT, 1386917_AT	23	44	12092
GOTERM_BP_FAT	GO:0001101~response to acid	2	6.45161	0.0804992	1368905_AT, 1367973_AT	23	46	12092
GOTERM_CC_FAT	GO:0031012~extracellular matrix	3	9.67742	0.0855123	1374849_AT, 1388618_AT, 1376099_AT	22	252	10776
GOTERM_BP_FAT	GO:0030307~positive regulation of cell growth	2	6.45161	0.0855283	1371785_AT, 1388583_AT	23	49	12092
GOTERM_MF_FAT	GO:0016765~transferase activity, transferring alkyl or aryl (other than methyl) groups	2	6.45161	0.0880992	1371089_AT, 1369921_AT	23	50	11963
GOTERM_BP_FAT	GO:0048638~regulation of developmental growth	2	6.45161	0.0888665	1371785_AT, 1388583_AT	23	51	12092
GOTERM_MF_FAT	GO:0042802~identical protein binding	4	12.9032	0.0909831	1367632_AT, 1367577_AT, 1367659_S_AT, 1369921_AT	23	588	11963
GOTERM_CC_FAT	GO:0005792~microsome	3	9.67742	0.0913903	1367632_AT, 1371615_AT, 1370613_S_AT	22	262	10776
GOTERM_BP_FAT	GO:0008610~lipid biosynthetic process	3	9.67742	0.091693	1371615_AT, 1371817_AT, 1386917_AT	23	281	12092
GOTERM_BP_FAT	GO:0031667~response to nutrient levels	3	9.67742	0.0922485	1369440_AT, 1370613_S_AT, 1367973_AT	23	282	12092
GOTERM_BP_FAT	GO:0045793~positive regulation of cell size	2	6.45161	0.093852	1371785_AT, 1388583_AT	23	54	12092
GOTERM_CC_FAT	GO:0042598~vesicular fraction	3	9.67742	0.0961793	1367632_AT, 1371615_AT, 1370613_S_AT	22	270	10776
GOTERM_BP_FAT	GO:0050900~leukocyte migration	2	6.45161	0.0988114	1387316_AT, 1367973_AT	23	57	12092
GOTERM_BP_FAT	GO:0031100~organ regeneration	2	6.45161	0.100459	1388583_AT, 1367973_AT	23	58	12092
GOTERM_BP_FAT	GO:0009991~response to extracellular stimulus	3	9.67742	0.103569	1369440_AT, 1370613_S_AT, 1367973_AT	23	302	12092
GOTERM_CC_FAT	GO:0031090~organelle membrane	5	16.129	0.104974	1371089_AT, 1386894_AT, 1386917_AT, 1370613_S_AT, 1367659_S_AT	22	941	10776
GOTERM_BP_FAT	GO:0031346~positive regulation of cell projection organization	2	6.45161	0.10702	1371785_AT, 1388583_AT	23	62	12092
GOTERM_BP_FAT	GO:0034637~cellular carbohydrate biosynthetic process	2	6.45161	0.11191	1371817_AT, 1386917_AT	23	65	12092
GOTERM_CC_FAT	GO:0000267~cell fraction	5	16.129	0.113264	1367632_AT, 1371615_AT, 1367577_AT, 1386917_AT, 1370613_S_AT	22	967	10776
GOTERM_BP_FAT	GO:0044057~regulation of system process	3	9.67742	0.113486	1367632_AT, 1369440_AT, 1367973_AT	23	319	12092
GOTERM_CC_FAT	GO:0005625~soluble fraction	3	9.67742	0.113498	1367632_AT, 1367577_AT, 1386917_AT	22	298	10776
GOTERM_BP_FAT	GO:0032103~positive regulation of response to external stimulus	2	6.45161	0.115156	1386894_AT, 1388583_AT	23	67	12092
GOTERM_BP_FAT	GO:0050770~regulation of axonogenesis	2	6.45161	0.116775	1371785_AT, 1388583_AT	23	68	12092
GOTERM_BP_FAT	GO:0043066~negative regulation of apoptosis	3	9.67742	0.121839	1367577_AT, 1386894_AT, 1367973_AT	23	333	12092
GOTERM_BP_FAT	GO:0031589~cell-substrate adhesion	2	6.45161	0.124827	1371785_AT, 1388618_AT	23	73	12092
GOTERM_BP_FAT	GO:0043069~negative regulation of programmed cell death	3	9.67742	0.12486	1367577_AT, 1386894_AT, 1367973_AT	23	338	12092
GOTERM_BP_FAT	GO:0060548~negative regulation of cell death	3	9.67742	0.125466	1367577_AT, 1386894_AT, 1367973_AT	23	339	12092
GOTERM_MF_FAT	GO:0030246~carbohydrate binding	3	9.67742	0.126458	1372440_AT, 1367973_AT, 1376099_AT	23	337	11963
GOTERM_BP_FAT	GO:0009612~response to mechanical stimulus	2	6.45161	0.131218	1388583_AT, 1367973_AT	23	77	12092
GOTERM_CC_FAT	GO:0005604~basement membrane	2	6.45161	0.131436	1388618_AT, 1376099_AT	22	72	10776
GOTERM_BP_FAT	GO:0050769~positive regulation of neurogenesis	2	6.45161	0.134397	1371785_AT, 1388583_AT	23	79	12092
GOTERM_BP_FAT	GO:0006935~chemotaxis	2	6.45161	0.140721	1387316_AT, 1367973_AT	23	83	12092
GOTERM_BP_FAT	GO:0042330~taxis	2	6.45161	0.140721	1387316_AT, 1367973_AT	23	83	12092
GOTERM_MF_FAT	GO:0004091~carboxylesterase activity	2	6.45161	0.146889	1368905_AT, 1384115_AT	23	86	11963
GOTERM_BP_FAT	GO:0010720~positive regulation of cell development	2	6.45161	0.148564	1371785_AT, 1388583_AT	23	88	12092
GOTERM_BP_FAT	GO:0045927~positive regulation of growth	2	6.45161	0.150125	1371785_AT, 1388583_AT	23	89	12092
GOTERM_BP_FAT	GO:0045471~response to ethanol	2	6.45161	0.151683	1370613_S_AT, 1367973_AT	23	90	12092
GOTERM_BP_FAT	GO:0008284~positive regulation of cell proliferation	3	9.67742	0.156032	1367632_AT, 1388583_AT, 1367973_AT	23	388	12092
GOTERM_BP_FAT	GO:0010975~regulation of neuron projection development	2	6.45161	0.156339	1371785_AT, 1388583_AT	23	93	12092
GOTERM_BP_FAT	GO:0010769~regulation of cell morphogenesis involved in differentiation	2	6.45161	0.15943	1371785_AT, 1388583_AT	23	95	12092
GOTERM_BP_FAT	GO:0051789~response to protein stimulus	2	6.45161	0.15943	1368905_AT, 1386894_AT	23	95	12092
GOTERM_BP_FAT	GO:0016051~carbohydrate biosynthetic process	2	6.45161	0.160972	1371817_AT, 1386917_AT	23	96	12092
GOTERM_MF_FAT	GO:0030145~manganese ion binding	2	6.45161	0.162566	1367632_AT, 1386917_AT	23	96	11963
GOTERM_CC_FAT	GO:0044420~extracellular matrix part	2	6.45161	0.173094	1388618_AT, 1376099_AT	22	97	10776
GOTERM_CC_FAT	GO:0005626~insoluble fraction	4	12.9032	0.178839	1367632_AT, 1371615_AT, 1367577_AT, 1370613_S_AT	22	755	10776
GOTERM_BP_FAT	GO:0007610~behavior	3	9.67742	0.179368	1387316_AT, 1388583_AT, 1367973_AT	23	424	12092
GOTERM_BP_FAT	GO:0009611~response to wounding	3	9.67742	0.179368	1387316_AT, 1367973_AT, 1376099_AT	23	424	12092
GOTERM_BP_FAT	GO:0042110~T cell activation	2	6.45161	0.185271	1386894_AT, 1388583_AT	23	112	12092
GOTERM_BP_FAT	GO:0031344~regulation of cell projection organization	2	6.45161	0.186767	1371785_AT, 1388583_AT	23	113	12092
GOTERM_CC_FAT	GO:0005783~endoplasmic reticulum	4	12.9032	0.187762	1367632_AT, 1371615_AT, 1386894_AT, 1370613_S_AT	22	773	10776
GOTERM_CC_FAT	GO:0070013~intracellular organelle lumen	5	16.129	0.190814	1367729_AT, 1386894_AT, 1386917_AT, 1367659_S_AT, 1384115_AT	22	1178	10776
GOTERM_BP_FAT	GO:0032496~response to lipopolysaccharide	2	6.45161	0.192725	1386894_AT, 1367973_AT	23	117	12092
GOTERM_BP_FAT	GO:0031099~regeneration	2	6.45161	0.192725	1388583_AT, 1367973_AT	23	117	12092
GOTERM_BP_FAT	GO:0051047~positive regulation of secretion	2	6.45161	0.195689	1367632_AT, 1388583_AT	23	119	12092
GOTERM_BP_FAT	GO:0051384~response to glucocorticoid stimulus	2	6.45161	0.203053	1370613_S_AT, 1367973_AT	23	124	12092
GOTERM_BP_FAT	GO:0007155~cell adhesion	3	9.67742	0.205266	1371785_AT, 1388618_AT, 1376099_AT	23	463	12092
GOTERM_BP_FAT	GO:0022610~biological adhesion	3	9.67742	0.205266	1371785_AT, 1388618_AT, 1376099_AT	23	463	12092
GOTERM_CC_FAT	GO:0043233~organelle lumen	5	16.129	0.208544	1367729_AT, 1386894_AT, 1386917_AT, 1367659_S_AT, 1384115_AT	22	1221	10776
GOTERM_BP_FAT	GO:0002237~response to molecule of bacterial origin	2	6.45161	0.208897	1386894_AT, 1367973_AT	23	128	12092
GOTERM_BP_FAT	GO:0022604~regulation of cell morphogenesis	2	6.45161	0.210352	1371785_AT, 1388583_AT	23	129	12092
GOTERM_BP_FAT	GO:0031960~response to corticosteroid stimulus	2	6.45161	0.213254	1370613_S_AT, 1367973_AT	23	131	12092
GOTERM_MF_FAT	GO:0019842~vitamin binding	2	6.45161	0.215299	1367729_AT, 1386917_AT	23	131	11963
GOTERM_CC_FAT	GO:0031974~membrane-enclosed lumen	5	16.129	0.222939	1367729_AT, 1386894_AT, 1386917_AT, 1367659_S_AT, 1384115_AT	22	1255	10776
GOTERM_BP_FAT	GO:0043627~response to estrogen stimulus	2	6.45161	0.237511	1386894_AT, 1369921_AT	23	148	12092
GOTERM_BP_FAT	GO:0006732~coenzyme metabolic process	2	6.45161	0.254202	1371089_AT, 1384115_AT	23	160	12092
GOTERM_BP_FAT	GO:0032101~regulation of response to external stimulus	2	6.45161	0.255578	1386894_AT, 1388583_AT	23	161	12092
GOTERM_BP_FAT	GO:0050804~regulation of synaptic transmission	2	6.45161	0.261054	1367632_AT, 1367973_AT	23	165	12092
GOTERM_MF_FAT	GO:0031406~carboxylic acid binding	2	6.45161	0.263479	1367632_AT, 1386917_AT	23	165	11963
GOTERM_BP_FAT	GO:0045664~regulation of neuron differentiation	2	6.45161	0.263777	1371785_AT, 1388583_AT	23	167	12092
GOTERM_BP_FAT	GO:0046649~lymphocyte activation	2	6.45161	0.265136	1386894_AT, 1388583_AT	23	168	12092
GOTERM_BP_FAT	GO:0001558~regulation of cell growth	2	6.45161	0.266491	1371785_AT, 1388583_AT	23	169	12092
GOTERM_BP_FAT	GO:0051969~regulation of transmission of nerve impulse	2	6.45161	0.275916	1367632_AT, 1367973_AT	23	176	12092
GOTERM_BP_FAT	GO:0008361~regulation of cell size	2	6.45161	0.287863	1371785_AT, 1388583_AT	23	185	12092
GOTERM_BP_FAT	GO:0031644~regulation of neurological system process	2	6.45161	0.291803	1367632_AT, 1367973_AT	23	188	12092
GOTERM_BP_FAT	GO:0006631~fatty acid metabolic process	2	6.45161	0.291803	1367659_S_AT, 1384115_AT	23	188	12092
GOTERM_BP_FAT	GO:0051130~positive regulation of cellular component organization	2	6.45161	0.291803	1371785_AT, 1388583_AT	23	188	12092
GOTERM_BP_FAT	GO:0009314~response to radiation	2	6.45161	0.295723	1388583_AT, 1367973_AT	23	191	12092
GOTERM_BP_FAT	GO:0050767~regulation of neurogenesis	2	6.45161	0.31628	1371785_AT, 1388583_AT	23	207	12092
GOTERM_MF_FAT	GO:0042277~peptide binding	2	6.45161	0.320379	1371089_AT, 1386894_AT	23	208	11963
GOTERM_BP_FAT	GO:0009617~response to bacterium	2	6.45161	0.322586	1386894_AT, 1367973_AT	23	212	12092
GOTERM_BP_FAT	GO:0045321~leukocyte activation	2	6.45161	0.32384	1386894_AT, 1388583_AT	23	213	12092
GOTERM_BP_FAT	GO:0006954~inflammatory response	2	6.45161	0.328836	1387316_AT, 1367973_AT	23	217	12092
GOTERM_BP_FAT	GO:0051960~regulation of nervous system development	2	6.45161	0.342393	1371785_AT, 1388583_AT	23	228	12092
GOTERM_BP_FAT	GO:0042127~regulation of cell proliferation	3	9.67742	0.343088	1367632_AT, 1388583_AT, 1367973_AT	23	665	12092
GOTERM_MF_FAT	GO:0046982~protein heterodimerization activity	2	6.45161	0.344161	1386894_AT, 1369440_AT	23	227	11963
GOTERM_BP_FAT	GO:0005996~monosaccharide metabolic process	2	6.45161	0.34483	1386917_AT, 1370613_S_AT	23	230	12092
GOTERM_BP_FAT	GO:0001568~blood vessel development	2	6.45161	0.34483	1388583_AT, 1376099_AT	23	230	12092
GOTERM_BP_FAT	GO:0032535~regulation of cellular component size	2	6.45161	0.346045	1371785_AT, 1388583_AT	23	231	12092
GOTERM_BP_FAT	GO:0051050~positive regulation of transport	2	6.45161	0.347258	1367632_AT, 1388583_AT	23	232	12092
GOTERM_BP_FAT	GO:0048584~positive regulation of response to stimulus	2	6.45161	0.347258	1386894_AT, 1388583_AT	23	232	12092
GOTERM_BP_FAT	GO:0060284~regulation of cell development	2	6.45161	0.349677	1371785_AT, 1388583_AT	23	234	12092
GOTERM_BP_FAT	GO:0042981~regulation of apoptosis	3	9.67742	0.351217	1367577_AT, 1386894_AT, 1367973_AT	23	677	12092
GOTERM_BP_FAT	GO:0001944~vasculature development	2	6.45161	0.353291	1388583_AT, 1376099_AT	23	237	12092
GOTERM_BP_FAT	GO:0043067~regulation of programmed cell death	3	9.67742	0.357296	1367577_AT, 1386894_AT, 1367973_AT	23	686	12092
GOTERM_BP_FAT	GO:0001775~cell activation	2	6.45161	0.35927	1386894_AT, 1388583_AT	23	242	12092
GOTERM_BP_FAT	GO:0010941~regulation of cell death	3	9.67742	0.359319	1367577_AT, 1386894_AT, 1367973_AT	23	689	12092
GOTERM_BP_FAT	GO:0051046~regulation of secretion	2	6.45161	0.362832	1367632_AT, 1388583_AT	23	245	12092
GOTERM_BP_FAT	GO:0045597~positive regulation of cell differentiation	2	6.45161	0.371071	1371785_AT, 1388583_AT	23	252	12092
GOTERM_BP_FAT	GO:0008283~cell proliferation	2	6.45161	0.37224	1386894_AT, 1388583_AT	23	253	12092
GOTERM_CC_FAT	GO:0043025~cell soma	2	6.45161	0.393099	1367632_AT, 1367973_AT	22	253	10776
GOTERM_BP_FAT	GO:0060341~regulation of cellular localization	2	6.45161	0.399673	1367632_AT, 1388583_AT	23	277	12092
GOTERM_MF_FAT	GO:0005524~ATP binding	4	12.9032	0.405341	1367632_AT, 1386894_AT, 1369440_AT, 1386917_AT	23	1245	11963
GOTERM_CC_FAT	GO:0005624~membrane fraction	3	9.67742	0.411333	1367632_AT, 1371615_AT, 1370613_S_AT	22	716	10776
GOTERM_MF_FAT	GO:0032559~adenyl ribonucleotide binding	4	12.9032	0.418283	1367632_AT, 1386894_AT, 1369440_AT, 1386917_AT	23	1270	11963
GOTERM_BP_FAT	GO:0040008~regulation of growth	2	6.45161	0.422734	1371785_AT, 1388583_AT	23	298	12092
GOTERM_BP_FAT	GO:0051094~positive regulation of developmental process	2	6.45161	0.436584	1371785_AT, 1388583_AT	23	311	12092
GOTERM_BP_FAT	GO:0010647~positive regulation of cell communication	2	6.45161	0.445986	1367632_AT, 1367973_AT	23	320	12092
GOTERM_MF_FAT	GO:0030554~adenyl nucleotide binding	4	12.9032	0.457182	1367632_AT, 1386894_AT, 1369440_AT, 1386917_AT	23	1346	11963
GOTERM_MF_FAT	GO:0001883~purine nucleoside binding	4	12.9032	0.469294	1367632_AT, 1386894_AT, 1369440_AT, 1386917_AT	23	1370	11963
GOTERM_MF_FAT	GO:0001882~nucleoside binding	4	12.9032	0.474813	1367632_AT, 1386894_AT, 1369440_AT, 1386917_AT	23	1381	11963
GOTERM_CC_FAT	GO:0005886~plasma membrane	6	19.3548	0.515463	1367577_AT, 1371785_AT, 1386894_AT, 1369440_AT, 1388583_AT, 1370613_S_AT	22	2396	10776
GOTERM_BP_FAT	GO:0006952~defense response	2	6.45161	0.52233	1387316_AT, 1367973_AT	23	399	12092
GOTERM_BP_FAT	GO:0008219~cell death	2	6.45161	0.534766	1371785_AT, 1386894_AT	23	413	12092
GOTERM_BP_FAT	GO:0016265~death	2	6.45161	0.540867	1371785_AT, 1386894_AT	23	420	12092
GOTERM_MF_FAT	GO:0032555~purine ribonucleotide binding	4	12.9032	0.559813	1367632_AT, 1386894_AT, 1369440_AT, 1386917_AT	23	1557	11963
GOTERM_MF_FAT	GO:0032553~ribonucleotide binding	4	12.9032	0.560275	1367632_AT, 1386894_AT, 1369440_AT, 1386917_AT	23	1558	11963
GOTERM_BP_FAT	GO:0048609~reproductive process in a multicellular organism	2	6.45161	0.560382	1388583_AT, 1367973_AT	23	443	12092
GOTERM_BP_FAT	GO:0032504~multicellular organism reproduction	2	6.45161	0.560382	1388583_AT, 1367973_AT	23	443	12092
GOTERM_MF_FAT	GO:0017076~purine nucleotide binding	4	12.9032	0.594684	1367632_AT, 1386894_AT, 1369440_AT, 1386917_AT	23	1634	11963
GOTERM_BP_FAT	GO:0048878~chemical homeostasis	2	6.45161	0.599351	1369440_AT, 1367973_AT	23	492	12092
GOTERM_BP_FAT	GO:0044093~positive regulation of molecular function	2	6.45161	0.610605	1386894_AT, 1388583_AT	23	507	12092
GOTERM_MF_FAT	GO:0046983~protein dimerization activity	2	6.45161	0.629894	1386894_AT, 1369440_AT	23	528	11963
GOTERM_CC_FAT	GO:0005829~cytosol	3	9.67742	0.656369	1367632_AT, 1371089_AT, 1386894_AT	22	1118	10776
GOTERM_MF_FAT	GO:0046914~transition metal ion binding	4	12.9032	0.692631	1367632_AT, 1374849_AT, 1393360_AT, 1386917_AT	23	1874	11963
GOTERM_MF_FAT	GO:0000166~nucleotide binding	4	12.9032	0.721793	1367632_AT, 1386894_AT, 1369440_AT, 1386917_AT	23	1955	11963
GOTERM_CC_FAT	GO:0012505~endomembrane system	2	6.45161	0.723335	1371089_AT, 1386894_AT	22	639	10776
GOTERM_BP_FAT	GO:0042592~homeostatic process	2	6.45161	0.7382	1369440_AT, 1367973_AT	23	714	12092
GOTERM_CC_FAT	GO:0005794~Golgi apparatus	2	6.45161	0.738962	1367632_AT, 1386894_AT	22	667	10776
GOTERM_CC_FAT	GO:0044459~plasma membrane part	3	9.67742	0.762268	1386894_AT, 1369440_AT, 1370613_S_AT	22	1358	10776
GOTERM_CC_FAT	GO:0042995~cell projection	2	6.45161	0.769666	1367632_AT, 1371785_AT	22	727	10776
GOTERM_MF_FAT	GO:0046872~metal ion binding	5	16.129	0.806332	1367632_AT, 1374849_AT, 1393360_AT, 1386917_AT, 1388618_AT	23	2854	11963
GOTERM_MF_FAT	GO:0043169~cation binding	5	16.129	0.815746	1367632_AT, 1374849_AT, 1393360_AT, 1386917_AT, 1388618_AT	23	2893	11963
GOTERM_MF_FAT	GO:0043167~ion binding	5	16.129	0.827316	1367632_AT, 1374849_AT, 1393360_AT, 1386917_AT, 1388618_AT	23	2943	11963
GOTERM_MF_FAT	GO:0008270~zinc ion binding	2	6.45161	0.943083	1374849_AT, 1393360_AT	23	1460	11963
GOTERM_BP_FAT	GO:0007166~cell surface receptor linked signal transduction	3	9.67742	0.965359	1387316_AT, 1388583_AT, 1367973_AT	23	2591	12092
GOTERM_BP_FAT	GO:0007186~G-protein coupled receptor protein signaling pathway	2	6.45161	0.983457	1387316_AT, 1388583_AT	23	2055	12092
GOTERM_CC_FAT	GO:0016021~integral to membrane	5	16.129	0.989638	1371615_AT, 1371785_AT, 1386894_AT, 1369440_AT, 1370613_S_AT	22	4336	10776
GOTERM_CC_FAT	GO:0031224~intrinsic to membrane	5	16.129	0.99227	1371615_AT, 1371785_AT, 1386894_AT, 1369440_AT, 1370613_S_AT	22	4467	10776

[truncated: 2 more sheets: Change_ANOVA, Change_t-test]
