# Supplementary material for: Inferring Genes and Biological Functions That Are Sensitive to the Severity of Toxicity Symptoms
Source: Int J Mol Sci. 2017 Apr 2;18(4):755. doi: 10.3390/ijms18040755 (PMC5412340; doi:10.3390/ijms18040755)
Supplement: Supplementary file 1 [file ijms-18-00755-s001.zip › Table S3.xlsx]

## Sheet: Sheet1
Topography	Finding (symptom)	Grade (severity)	Comment	Spontaneous	EXP_ID	GROUP_ID	INDIVIDUAL_ID	COMPOUND_NAME	DOSE_LEVEL	Time
Centrilobular	Hypertrophy	minimal			159	12	2	diazepam	Middle	29 day
Centrilobular	Hypertrophy	minimal			159	12	3	diazepam	Middle	29 day
	Microgranuloma	minimal		o	98	12	1	clofibrate	Middle	24 hr
	Cellular infiltration	minimal		o	629	1	3	isoniazid	Control	3 hr
	Single cell necrosis	minimal			584	5	1	ethionamide	Low	3 hr
	Single cell necrosis	minimal			584	5	2	ethionamide	Low	3 hr
	Single cell necrosis	slight			584	5	3	ethionamide	Low	3 hr
Hepatocyte	Increased mitosis	minimal		o	584	5	3	ethionamide	Low	3 hr
Subserosa	Necrosis	minimal		o	584	5	3	ethionamide	Low	3 hr
	Single cell necrosis	slight			584	5	4	ethionamide	Low	3 hr
	Single cell necrosis	minimal			584	5	5	ethionamide	Low	3 hr
Hepatocyte	Increased mitosis	slight			544	12	1	danazol	Middle	24 hr
Hepatocyte	Increased mitosis	moderate			544	12	2	danazol	Middle	24 hr
Hepatocyte	Increased mitosis	moderate			544	12	3	danazol	Middle	24 hr
Hepatocyte	Increased mitosis	slight			544	12	4	danazol	Middle	24 hr
Hepatocyte	Increased mitosis	moderate			544	12	5	danazol	Middle	24 hr
Centrilobular	Atrophy	slight	Hepatocyte, Decrease, Volume		607	11	1	puromycin aminonucleoside	Middle	15 day
Hepatocyte	Change, basophilic	moderate			607	11	1	puromycin aminonucleoside	Middle	15 day
Hepatocyte	Increased mitosis	slight			607	11	1	puromycin aminonucleoside	Middle	15 day
Hepatocyte	Change, basophilic	slight			607	11	2	puromycin aminonucleoside	Middle	15 day
Hepatocyte	Increased mitosis	slight			607	11	2	puromycin aminonucleoside	Middle	15 day
Hepatocyte	Change, basophilic	moderate			607	11	3	puromycin aminonucleoside	Middle	15 day
Hepatocyte	Increased mitosis	slight			607	11	3	puromycin aminonucleoside	Middle	15 day
Centrilobular	Atrophy	slight	Hepatocyte, Decrease, Volume		607	11	4	puromycin aminonucleoside	Middle	15 day
Hepatocyte	Change, basophilic	moderate			607	11	4	puromycin aminonucleoside	Middle	15 day
Hepatocyte	Change, basophilic	slight			607	11	5	puromycin aminonucleoside	Middle	15 day
Hepatocyte	Increased mitosis	moderate			607	11	5	puromycin aminonucleoside	Middle	15 day
Centrilobular	Change, eosinophilic	minimal	hepatocyte		411	15	1	nifedipine	High	15 day
Centrilobular	Change, eosinophilic	minimal	hepatocyte		411	15	4	nifedipine	High	15 day
Hepatocyte	Increased mitosis	slight			184	13	1	gemfibrozil	High	4 day
Hepatocyte	Increased mitosis	slight			184	13	2	gemfibrozil	High	4 day
Hepatocyte	Increased mitosis	slight			184	13	3	gemfibrozil	High	4 day
Hepatocyte	Increased mitosis	slight			184	13	4	gemfibrozil	High	4 day
Hepatocyte	Increased mitosis	slight			184	13	5	gemfibrozil	High	4 day
DEAD	DEAD	P			432	16	1	papaverine	High	29 day
Centrilobular	Ground glass appearance	slight	Hepatocyte		432	16	2	papaverine	High	29 day
Centrilobular	Hypertrophy	slight	Hepatocyte		432	16	2	papaverine	High	29 day
Centrilobular	Ground glass appearance	moderate	Hepatocyte		432	16	3	papaverine	High	29 day
Centrilobular	Hypertrophy	slight	Hepatocyte		432	16	3	papaverine	High	29 day
Centrilobular	Ground glass appearance	moderate	Hepatocyte		432	16	4	papaverine	High	29 day
Centrilobular	Hypertrophy	slight	Hepatocyte		432	16	4	papaverine	High	29 day
Centrilobular	Ground glass appearance	moderate	Hepatocyte		432	16	5	papaverine	High	29 day
Centrilobular	Hypertrophy	slight	Hepatocyte		432	16	5	papaverine	High	29 day
Hepatocyte	Necrosis	minimal		o	303	3	5	chlormezanone	Control	15 day
Portal	Cellular infiltration	minimal		o	289	4	1	griseofulvin	Control	24 hr
	Increased mitosis	minimal		o	289	4	5	griseofulvin	Control	24 hr
	Microgranuloma	minimal		o	511	6	2	acarbose	Low	8 day
	Microgranuloma	minimal		o	511	6	5	acarbose	Low	8 day
	Microgranuloma	minimal		o	586	5	2	nimesulide	Low	3 hr
Periportal	Vacuolization, cytoplasmic	minimal		o	310	3	4	lomustine	Control	9 hr
Periportal	Vacuolization, cytoplasmic	minimal		o	310	3	5	lomustine	Control	9 hr
	Necrosis	minimal		o	289	10	3	griseofulvin	Middle	6 hr
DEAD	DEAD	P			585	15	1	ethionamide	High	15 day
Centrilobular	Single cell necrosis	minimal	Hepatocyte		585	15	2	ethionamide	High	15 day
Centrilobular	Vacuolization, cytoplasmic	slight	Hepatocyte		585	15	2	ethionamide	High	15 day
Centrilobular	Vacuolization, cytoplasmic	minimal	Hepatocyte		585	15	3	ethionamide	High	15 day
DEAD	DEAD	P			585	15	4	ethionamide	High	15 day
Centrilobular	Vacuolization, cytoplasmic	minimal	Hepatocyte		585	15	5	ethionamide	High	15 day
Centrilobular	Ground glass appearance	slight	Hepatocyte		494	8	1	promethazine	Low	29 day
Centrilobular	Hypertrophy	slight	Hepatocyte		494	8	1	promethazine	Low	29 day
Centrilobular	Ground glass appearance	slight	Hepatocyte		494	8	2	promethazine	Low	29 day
Centrilobular	Hypertrophy	slight	Hepatocyte		494	8	2	promethazine	Low	29 day
Centrilobular	Ground glass appearance	slight	Hepatocyte		494	8	5	promethazine	Low	29 day
Centrilobular	Hypertrophy	slight	Hepatocyte		494	8	5	promethazine	Low	29 day
	Microgranuloma	minimal		o	589	11	1	ethanol	Middle	15 day
	Microgranuloma	minimal		o	589	11	2	ethanol	Middle	15 day
	Microgranuloma	minimal		o	589	11	5	ethanol	Middle	15 day
Centrilobular	Change, eosinophilic	minimal	hepatocyte		297	16	1	tamoxifen	High	29 day
Centrilobular	Change, eosinophilic	minimal	hepatocyte		297	16	3	tamoxifen	High	29 day
Centrilobular	Change, eosinophilic	minimal	hepatocyte		297	16	4	tamoxifen	High	29 day
Hepatocyte	Hypertrophy	slight	centrilobular		319	16	1	iproniazid	High	29 day
Kupffer cell	Deposit, pigment	moderate	perilobular		319	16	1	iproniazid	High	29 day
Kupffer cell	Phagocytosis	slight	Erythrophagocytosis, sporadic		319	16	1	iproniazid	High	29 day
Sinusoid	Hematopoiesis, extramedullary	slight			319	16	1	iproniazid	High	29 day
Kupffer cell	Deposit, pigment	moderate	perilobular		319	16	2	iproniazid	High	29 day
Kupffer cell	Phagocytosis	slight	Erythrophagocytosis, sporadic		319	16	2	iproniazid	High	29 day
Sinusoid	Hematopoiesis, extramedullary	slight			319	16	2	iproniazid	High	29 day
Kupffer cell	Deposit, pigment	moderate	perilobular		319	16	3	iproniazid	High	29 day
Kupffer cell	Phagocytosis	slight	Erythrophagocytosis, sporadic		319	16	3	iproniazid	High	29 day
Sinusoid	Hematopoiesis, extramedullary	slight			319	16	3	iproniazid	High	29 day
Kupffer cell	Deposit, pigment	moderate	perilobular		319	16	4	iproniazid	High	29 day
Kupffer cell	Phagocytosis	slight	Erythrophagocytosis, sporadic		319	16	4	iproniazid	High	29 day
Sinusoid	Hematopoiesis, extramedullary	slight			319	16	4	iproniazid	High	29 day
Kupffer cell	Deposit, pigment	moderate	perilobular		319	16	5	iproniazid	High	29 day
Kupffer cell	Phagocytosis	slight	Erythrophagocytosis, sporadic		319	16	5	iproniazid	High	29 day
Sinusoid	Hematopoiesis, extramedullary	slight			319	16	5	iproniazid	High	29 day
	Cellular infiltration, mononuclear cell	slight			713	14	1	acetamide	High	8 day
Hepatocyte	Anisonucleosis	moderate			713	14	1	acetamide	High	8 day
Hepatocyte	Change, acidophilic	moderate	scattering		713	14	1	acetamide	High	8 day
Hepatocyte	Pyknosis	slight	sporadic		713	14	1	acetamide	High	8 day
Hepatocyte	Single cell necrosis	slight	sporadic, apoptotic		713	14	1	acetamide	High	8 day
Hepatocyte	Pyknosis	slight	sporadic		713	14	2	acetamide	High	8 day
Hepatocyte	Change, acidophilic	slight	sporadic		713	14	3	acetamide	High	8 day
Hepatocyte	Pyknosis	slight	sporadic		713	14	3	acetamide	High	8 day
	Cellular infiltration, mononuclear cell	moderate			713	14	4	acetamide	High	8 day
Hepatocyte	Anisonucleosis	moderate			713	14	4	acetamide	High	8 day
Hepatocyte	Change, acidophilic	moderate	scattering		713	14	4	acetamide	High	8 day
Hepatocyte	Increased mitosis	slight			713	14	4	acetamide	High	8 day
Hepatocyte	Pyknosis	moderate	sporadic		713	14	4	acetamide	High	8 day
Hepatocyte	Single cell necrosis	moderate	sporadic, apoptotic		713	14	4	acetamide	High	8 day
Hepatocyte	Anisonucleosis	slight			713	14	5	acetamide	High	8 day
Hepatocyte	Change, acidophilic	moderate	scattering		713	14	5	acetamide	High	8 day
Hepatocyte	Increased mitosis	slight			713	14	5	acetamide	High	8 day
Hepatocyte	Pyknosis	slight	sporadic		713	14	5	acetamide	High	8 day
Hepatocyte	Single cell necrosis	slight	sporadic, apoptotic		713	14	5	acetamide	High	8 day
DEAD	DEAD	P			421	16	1	captopril	High	29 day
Centrilobular	Swelling	slight			569	10	1	acetamidofluorene	Middle	8 day
Periportal	Cellular infiltration	minimal			569	10	1	acetamidofluorene	Middle	8 day
Periportal	Proliferation, bile duct	minimal			569	10	1	acetamidofluorene	Middle	8 day
Periportal	Proliferation, oval cell	minimal			569	10	1	acetamidofluorene	Middle	8 day
Centrilobular	Swelling	slight			569	10	2	acetamidofluorene	Middle	8 day
Periportal	Cellular infiltration	minimal			569	10	2	acetamidofluorene	Middle	8 day
Periportal	Proliferation, bile duct	minimal			569	10	2	acetamidofluorene	Middle	8 day
Periportal	Proliferation, oval cell	minimal			569	10	2	acetamidofluorene	Middle	8 day
Centrilobular	Swelling	moderate			569	10	3	acetamidofluorene	Middle	8 day
Periportal	Cellular infiltration	minimal			569	10	3	acetamidofluorene	Middle	8 day
Periportal	Proliferation, bile duct	minimal			569	10	3	acetamidofluorene	Middle	8 day
Periportal	Proliferation, oval cell	minimal			569	10	3	acetamidofluorene	Middle	8 day
Centrilobular	Swelling	slight			569	10	4	acetamidofluorene	Middle	8 day
Periportal	Cellular infiltration	minimal			569	10	4	acetamidofluorene	Middle	8 day
Periportal	Proliferation, bile duct	minimal			569	10	4	acetamidofluorene	Middle	8 day
Periportal	Proliferation, oval cell	minimal			569	10	4	acetamidofluorene	Middle	8 day
Centrilobular	Swelling	slight			569	10	5	acetamidofluorene	Middle	8 day
Periportal	Cellular infiltration	minimal			569	10	5	acetamidofluorene	Middle	8 day
Periportal	Proliferation, bile duct	minimal			569	10	5	acetamidofluorene	Middle	8 day
Periportal	Proliferation, oval cell	minimal			569	10	5	acetamidofluorene	Middle	8 day
	Cellular infiltration	minimal		o	126	2	1	ethionine	Control	8 day
Portal	Cellular infiltration	minimal		o	126	2	2	ethionine	Control	8 day
	Necrosis	slight		o	126	2	3	ethionine	Control	8 day
Centrilobular	Hypertrophy	minimal	hepatocyte		370	14	1	hydroxyzine	High	8 day
Centrilobular	Hypertrophy	minimal	hepatocyte		370	14	2	hydroxyzine	High	8 day
Centrilobular	Hypertrophy	minimal	hepatocyte		370	14	3	hydroxyzine	High	8 day
Centrilobular	Hypertrophy	minimal	hepatocyte		370	14	4	hydroxyzine	High	8 day
Centrilobular	Hypertrophy	slight	hepatocyte		370	14	5	hydroxyzine	High	8 day
Centrilobular	Change, eosinophilic	minimal	Depletion, glycogen		463	14	1	disopyramide	High	8 day
Centrilobular	Change, eosinophilic	minimal	Depletion, glycogen		463	14	4	disopyramide	High	8 day
Centrilobular	Change, eosinophilic	minimal	Depletion, glycogen		463	14	5	disopyramide	High	8 day
Hepatocyte	Inclusion body, intracytoplasmic	slight	eosinophilic		480	5	1	phalloidin	High	3 hr
Subserosa	Hemorrhage	moderate			480	5	1	phalloidin	High	3 hr
Subserosa	Inclusion body, intracytoplasmic	moderate	eosinophilic, Hepatocyte		480	5	1	phalloidin	High	3 hr
Subserosa	Hemorrhage	slight			480	5	2	phalloidin	High	3 hr
Subserosa	Inclusion body, intracytoplasmic	slight	eosinophilic, Hepatocyte		480	5	2	phalloidin	High	3 hr
Hepatocyte	Inclusion body, intracytoplasmic	moderate	eosinophilic		480	5	3	phalloidin	High	3 hr
Parenchyma	Hemorrhage	moderate			480	5	3	phalloidin	High	3 hr
Subserosa	Hemorrhage	moderate			480	5	3	phalloidin	High	3 hr
Subserosa	Inclusion body, intracytoplasmic	moderate	eosinophilic, Hepatocyte		480	5	3	phalloidin	High	3 hr
Hepatocyte	Inclusion body, intracytoplasmic	moderate	eosinophilic		480	5	4	phalloidin	High	3 hr
Parenchyma	Hemorrhage	slight			480	5	4	phalloidin	High	3 hr
Subserosa	Hemorrhage	moderate			480	5	4	phalloidin	High	3 hr
Subserosa	Inclusion body, intracytoplasmic	moderate	eosinophilic, Hepatocyte		480	5	4	phalloidin	High	3 hr
Centrilobular	Swelling	moderate			570	14	1	nitrosodiethylamine	High	6 hr
Centrilobular	Swelling	moderate			570	14	2	nitrosodiethylamine	High	6 hr
Centrilobular	Swelling	moderate			570	14	3	nitrosodiethylamine	High	6 hr
Centrilobular	Swelling	moderate			570	14	4	nitrosodiethylamine	High	6 hr
Centrilobular	Swelling	moderate			570	14	5	nitrosodiethylamine	High	6 hr
	Necrosis	minimal	Spontaneous	o	691	1	4	amphotericin B	Control	4 day
DEAD	DEAD	P			199	14	1	allopurinol	High	8 day
DEAD	DEAD	P			199	14	2	allopurinol	High	8 day
Centrilobular	Change, acidophilic	minimal			571	13	1	nitrosodiethylamine	High	4 day
Centrilobular	Necrosis	slight			571	13	1	nitrosodiethylamine	High	4 day
Centrilobular	Change, acidophilic	minimal			571	13	2	nitrosodiethylamine	High	4 day
Centrilobular	Necrosis	minimal			571	13	2	nitrosodiethylamine	High	4 day
Centrilobular	Change, acidophilic	slight			571	13	3	nitrosodiethylamine	High	4 day
Centrilobular	Necrosis	minimal			571	13	3	nitrosodiethylamine	High	4 day
Centrilobular	Change, acidophilic	slight			571	13	4	nitrosodiethylamine	High	4 day
Centrilobular	Necrosis	minimal			571	13	4	nitrosodiethylamine	High	4 day
Centrilobular	Change, acidophilic	slight			571	13	5	nitrosodiethylamine	High	4 day
Centrilobular	Necrosis	minimal			571	13	5	nitrosodiethylamine	High	4 day
	Microgranuloma	minimal		o	537	15	4	lornoxicam	High	9 hr
	Microgranuloma	minimal		o	419	11	1	tannic acid	Middle	15 day
Centrilobular	Swelling	slight			568	15	1	acetamidofluorene	High	9 hr
Centrilobular	Swelling	slight			568	15	2	acetamidofluorene	High	9 hr
Centrilobular	Swelling	minimal			568	15	3	acetamidofluorene	High	9 hr
Centrilobular	Swelling	slight			568	15	4	acetamidofluorene	High	9 hr
Centrilobular	Swelling	minimal			568	15	5	acetamidofluorene	High	9 hr
	Necrosis	minimal		o	634	5	2	amiodarone	Low	3 hr
Hepatocyte	Necrosis	minimal		o	304	5	4	ethinylestradiol	Low	3 hr
	Necrosis	minimal		o	629	8	5	isoniazid	Low	24 hr
Hepatocyte	Degeneration, granular, eosinophilic	slight	centrilobular		181	8	1	WY-14643	Low	24 hr
Hepatocyte	Increased mitosis	minimal			181	8	1	WY-14643	Low	24 hr
Hepatocyte	Degeneration, granular, eosinophilic	slight	centrilobular		181	8	2	WY-14643	Low	24 hr
Hepatocyte	Degeneration, granular, eosinophilic	minimal	centrilobular		181	8	3	WY-14643	Low	24 hr
Hepatocyte	Degeneration, granular, eosinophilic	slight	centrilobular		181	8	4	WY-14643	Low	24 hr
Hepatocyte	Increased mitosis	slight			181	8	4	WY-14643	Low	24 hr
Hepatocyte	Degeneration, granular, eosinophilic	slight	centrilobular		181	8	5	WY-14643	Low	24 hr
Hepatocyte	Increased mitosis	minimal			181	8	5	WY-14643	Low	24 hr
	Cellular foci	P	clear	o	303	11	3	chlormezanone	Middle	15 day
Centrilobular	Hypertrophy	slight	hepatocyte		303	11	4	chlormezanone	Middle	15 day
	Single cell necrosis	minimal			584	13	1	ethionamide	High	3 hr
	Single cell necrosis	minimal			584	13	2	ethionamide	High	3 hr
	Single cell necrosis	minimal			584	13	3	ethionamide	High	3 hr
	Single cell necrosis	minimal			584	13	4	ethionamide	High	3 hr
	Single cell necrosis	minimal			584	13	5	ethionamide	High	3 hr
Centrilobular	Proliferation, Kupffer cell	slight			606	15	1	puromycin aminonucleoside	High	9 hr
Centrilobular	Proliferation, Kupffer cell	slight			606	15	2	puromycin aminonucleoside	High	9 hr
Centrilobular	Proliferation, Kupffer cell	slight			606	15	3	puromycin aminonucleoside	High	9 hr
Centrilobular	Proliferation, Kupffer cell	slight			606	15	4	puromycin aminonucleoside	High	9 hr
Hepatocyte	Vacuolization, cytoplasmic	minimal		o	550	15	1	bendazac	High	9 hr
Hepatocyte	Vacuolization, cytoplasmic	minimal		o	550	15	3	bendazac	High	9 hr
	Microgranuloma	minimal	spontaneous	o	683	12	1	fluoxetine hydrochloride	Middle	24 hr
	Necrosis	minimal	spontaneous	o	683	12	1	fluoxetine hydrochloride	Middle	24 hr
	Necrosis	minimal	spontaneous	o	683	12	2	fluoxetine hydrochloride	Middle	24 hr
	Necrosis	minimal	spontaneous	o	684	5	4	fluoxetine hydrochloride	Low	4 day
Centrilobular	Hypertrophy	slight			93	10	1	phenobarbital	Middle	8 day
Centrilobular	Hypertrophy	minimal			93	10	2	phenobarbital	Middle	8 day
Centrilobular	Ground glass appearance	minimal			93	10	3	phenobarbital	Middle	8 day
Centrilobular	Hypertrophy	minimal			93	10	3	phenobarbital	Middle	8 day
Centrilobular	Ground glass appearance	minimal			93	10	4	phenobarbital	Middle	8 day
Centrilobular	Hypertrophy	slight			93	10	4	phenobarbital	Middle	8 day
	Increased mitosis	minimal	Increase in mitosis of hepatocyte		93	10	5	phenobarbital	Middle	8 day
Centrilobular	Hypertrophy	minimal			93	10	5	phenobarbital	Middle	8 day
	Increased mitosis	minimal			290	13	2	griseofulvin	High	4 day
	Increased mitosis	minimal			290	13	3	griseofulvin	High	4 day
	Increased mitosis	minimal			290	13	4	griseofulvin	High	4 day
	Increased mitosis	minimal			290	13	5	griseofulvin	High	4 day
Hepatocyte	Necrosis	minimal		o	323	14	2	chloramphenicol	High	6 hr
Peripheral	Deposit, glycogen	moderate	Hepatocyte		542	15	1	chlormadinone	High	9 hr
Peripheral	Deposit, glycogen	slight	Hepatocyte		542	15	2	chlormadinone	High	9 hr
Peripheral	Deposit, glycogen	slight	Hepatocyte		542	15	4	chlormadinone	High	9 hr
Hepatocyte	Increased mitosis	minimal		o	196	14	1	coumarin	High	6 hr
Hepatocyte	Increased mitosis	minimal		o	196	14	2	coumarin	High	6 hr
Hepatocyte	Increased mitosis	minimal		o	196	14	3	coumarin	High	6 hr
Hepatocyte	Single cell necrosis	minimal		o	196	14	3	coumarin	High	6 hr
Hepatocyte	Single cell necrosis	minimal		o	196	14	5	coumarin	High	6 hr
	Necrosis	minimal		o	149	10	2	diclofenac	Middle	8 day
	Microgranuloma	minimal		o	214	14	5	cimetidine	High	8 day
Periportal	Change, basophilic	minimal	Hepatocyte		516	14	1	simvastatin	High	8 day
Periportal	Change, basophilic	slight	Hepatocyte		516	14	2	simvastatin	High	8 day
Periportal	Change, basophilic	slight	Hepatocyte		516	14	3	simvastatin	High	8 day
Midlobular	Increased mitosis	minimal	Hepatocyte	o	516	14	4	simvastatin	High	8 day
Periportal	Change, basophilic	minimal	Hepatocyte		516	14	4	simvastatin	High	8 day
	Necrosis	minimal		o	263	15	4	chlormezanone	High	9 hr
Hepatocyte	Single cell necrosis	slight			740	10	1	bortezomib	Middle	6 hr
Peripheral	Change, eosinophilic	slight	Hepatocyte		740	10	1	bortezomib	Middle	6 hr
Hepatocyte	Single cell necrosis	slight			740	10	2	bortezomib	Middle	6 hr
Peripheral	Change, eosinophilic	slight	Hepatocyte		740	10	2	bortezomib	Middle	6 hr
Peripheral	Change, eosinophilic	slight	Hepatocyte		740	10	4	bortezomib	Middle	6 hr
Peripheral	Change, eosinophilic	slight	Hepatocyte		740	10	5	bortezomib	Middle	6 hr
	Microgranuloma	minimal		o	235	6	4	glibenclamide	Low	8 day
	Microgranuloma	minimal		o	235	6	5	glibenclamide	Low	8 day
Periportal	Vacuolization, cytoplasmic	minimal		o	310	11	3	lomustine	Middle	9 hr
Subserosa	Necrosis	minimal		o	310	11	3	lomustine	Middle	9 hr
Centrilobular	Hypertrophy	slight	hepatocyte, with ground glass appearance		594	12	3	phenacetin	Middle	29 day
Centrilobular	Hypertrophy	minimal	hepatocyte		594	12	4	phenacetin	Middle	29 day
Centrilobular	Hypertrophy	minimal	hepatocyte		594	12	5	phenacetin	Middle	29 day
Portal	Cellular infiltration	minimal		o	146	14	3	carbamazepine	High	6 hr
DEAD	DEAD	P			463	16	1	disopyramide	High	29 day
Centrilobular	Change, eosinophilic	slight	Depletion, glycogen		463	16	2	disopyramide	High	29 day
Centrilobular	Change, eosinophilic	slight	Depletion, glycogen		463	16	3	disopyramide	High	29 day
Centrilobular	Change, eosinophilic	minimal	Depletion, glycogen		463	16	4	disopyramide	High	29 day
Centrilobular	Change, eosinophilic	slight	Depletion, glycogen		463	16	5	disopyramide	High	29 day
DEAD	DEAD	P			613	15	2	gentamicin	High	15 day
	Cellular foci	minimal		o	420	7	4	captopril	Low	9 hr
Bile duct cell	Increased mitosis	minimal			502	13	1	colchicine	High	4 day
Midlobular	Increased mitosis	moderate	Hepatocyte		502	13	1	colchicine	High	4 day
Periductular	Cellular infiltration	minimal	neutrophil and/or mononuclear cell		502	13	1	colchicine	High	4 day
Bile duct cell	Increased mitosis	slight			502	13	2	colchicine	High	4 day
Midlobular	Increased mitosis	moderate	Hepatocyte		502	13	2	colchicine	High	4 day
Periductular	Cellular infiltration	minimal	neutrophil and/or mononuclear cell		502	13	2	colchicine	High	4 day
Bile duct cell	Increased mitosis	slight			502	13	3	colchicine	High	4 day
Midlobular	Increased mitosis	moderate	Hepatocyte		502	13	3	colchicine	High	4 day
Periductular	Cellular infiltration	minimal	neutrophil and/or mononuclear cell		502	13	3	colchicine	High	4 day
Bile duct cell	Increased mitosis	slight			502	13	4	colchicine	High	4 day
Midlobular	Increased mitosis	slight	Hepatocyte		502	13	4	colchicine	High	4 day
Periductular	Cellular infiltration	minimal	neutrophil and/or mononuclear cell		502	13	4	colchicine	High	4 day
Bile duct cell	Increased mitosis	slight			502	13	5	colchicine	High	4 day
Midlobular	Increased mitosis	slight	Hepatocyte		502	13	5	colchicine	High	4 day
Periductular	Cellular infiltration	minimal	neutrophil and/or mononuclear cell		502	13	5	colchicine	High	4 day
Centrilobular	Swelling	minimal			569	6	1	acetamidofluorene	Low	8 day
Periportal	Cellular infiltration	minimal			569	6	1	acetamidofluorene	Low	8 day
Periportal	Proliferation, bile duct	minimal			569	6	1	acetamidofluorene	Low	8 day
Periportal	Proliferation, oval cell	minimal			569	6	1	acetamidofluorene	Low	8 day
Centrilobular	Swelling	slight			569	6	2	acetamidofluorene	Low	8 day
Periportal	Cellular infiltration	minimal			569	6	2	acetamidofluorene	Low	8 day
Periportal	Proliferation, bile duct	minimal			569	6	2	acetamidofluorene	Low	8 day
Periportal	Proliferation, oval cell	minimal			569	6	2	acetamidofluorene	Low	8 day
Centrilobular	Swelling	slight			569	6	3	acetamidofluorene	Low	8 day
Periportal	Cellular infiltration	minimal			569	6	3	acetamidofluorene	Low	8 day
Periportal	Proliferation, bile duct	minimal			569	6	3	acetamidofluorene	Low	8 day
Periportal	Proliferation, oval cell	minimal			569	6	3	acetamidofluorene	Low	8 day
Centrilobular	Swelling	slight			569	6	4	acetamidofluorene	Low	8 day
Periportal	Cellular infiltration	slight			569	6	4	acetamidofluorene	Low	8 day
Periportal	Proliferation, bile duct	minimal			569	6	4	acetamidofluorene	Low	8 day
Periportal	Proliferation, oval cell	minimal			569	6	4	acetamidofluorene	Low	8 day
	Necrosis	minimal		o	569	6	5	acetamidofluorene	Low	8 day
Centrilobular	Swelling	slight			569	6	5	acetamidofluorene	Low	8 day
Periportal	Cellular infiltration	slight			569	6	5	acetamidofluorene	Low	8 day
Periportal	Proliferation, bile duct	minimal			569	6	5	acetamidofluorene	Low	8 day
Periportal	Proliferation, oval cell	minimal			569	6	5	acetamidofluorene	Low	8 day
	Increased mitosis	minimal		o	289	8	3	griseofulvin	Low	24 hr
Subserosa	Necrosis	minimal		o	458	2	2	diethyl maleate	Control	6 hr
Centrilobular	Ground glass appearance	slight	Hepatocyte		494	13	2	promethazine	High	4 day
Centrilobular	Hypertrophy	slight	Hepatocyte		494	13	2	promethazine	High	4 day
Hepatocyte	Necrosis	minimal		o	494	13	2	promethazine	High	4 day
Centrilobular	Ground glass appearance	slight	Hepatocyte		494	13	3	promethazine	High	4 day
Centrilobular	Hypertrophy	slight	Hepatocyte		494	13	3	promethazine	High	4 day
	Microgranuloma	minimal		o	419	8	1	tannic acid	Low	29 day
	Microgranuloma	minimal		o	419	8	4	tannic acid	Low	29 day
Periportal	Change, eosinophilic	moderate	Hepatocyte		717	3	1	aflatoxin B1	Middle	24 hr
Periportal	Single cell necrosis	moderate	Hepatocyte, apoptotic body		717	3	1	aflatoxin B1	Middle	24 hr
Periportal	Change, eosinophilic	slight	Hepatocyte		717	3	2	aflatoxin B1	Middle	24 hr
Periportal	Single cell necrosis	slight	Hepatocyte, apoptotic body		717	3	2	aflatoxin B1	Middle	24 hr
Periportal	Change, eosinophilic	moderate	Hepatocyte		717	3	3	aflatoxin B1	Middle	24 hr
Periportal	Single cell necrosis	moderate	Hepatocyte, apoptotic body		717	3	3	aflatoxin B1	Middle	24 hr
Periportal	Cellular infiltration, mononuclear cell	slight			717	3	4	aflatoxin B1	Middle	24 hr
Periportal	Change, eosinophilic	slight	Hepatocyte		717	3	4	aflatoxin B1	Middle	24 hr
Periportal	Single cell necrosis	moderate	Hepatocyte, apoptotic body		717	3	4	aflatoxin B1	Middle	24 hr
Periportal	Cellular infiltration, mononuclear cell	slight			717	3	5	aflatoxin B1	Middle	24 hr
Periportal	Change, eosinophilic	moderate	Hepatocyte		717	3	5	aflatoxin B1	Middle	24 hr
Periportal	Single cell necrosis	moderate	Hepatocyte, apoptotic body		717	3	5	aflatoxin B1	Middle	24 hr
DEAD	DEAD	P			598	16	1	phenylanthranilic acid	High	29 day
DEAD	DEAD	P			598	16	3	phenylanthranilic acid	High	29 day
DEAD	DEAD	P			598	16	4	phenylanthranilic acid	High	29 day
Hepatocyte	Degeneration, granular, eosinophilic	minimal	centrilobular		434	8	1	fenofibrate	Low	29 day
Hepatocyte	Degeneration, granular, eosinophilic	minimal	centrilobular		434	8	2	fenofibrate	Low	29 day
Hepatocyte	Degeneration, granular, eosinophilic	minimal	centrilobular		434	8	3	fenofibrate	Low	29 day
Hepatocyte	Degeneration, granular, eosinophilic	minimal	centrilobular		434	8	4	fenofibrate	Low	29 day
Hepatocyte	Degeneration, granular, eosinophilic	minimal	centrilobular		434	8	5	fenofibrate	Low	29 day
	Necrosis	minimal		o	123	9	2	omeprazole	Middle	3 hr
	Necrosis	slight		o	538	9	5	lornoxicam	Middle	4 day
	Proliferation, Kupffer cell	minimal			305	13	5	ethinylestradiol	High	4 day
Hepatocyte	Necrosis	minimal		o	305	13	5	ethinylestradiol	High	4 day
Hepatocyte	Single cell necrosis	minimal			305	13	5	ethinylestradiol	High	4 day
Sinusoid	Hematopoiesis, extramedullary	moderate			346	14	1	ibuprofen	High	8 day
Sinusoid	Hematopoiesis, extramedullary	slight			346	14	2	ibuprofen	High	8 day
Sinusoid	Hematopoiesis, extramedullary	slight			346	14	3	ibuprofen	High	8 day
Sinusoid	Hematopoiesis, extramedullary	slight			346	14	4	ibuprofen	High	8 day
Sinusoid	Hematopoiesis, extramedullary	slight			346	14	5	ibuprofen	High	8 day
	Fibrosis	minimal		o	551	11	3	bendazac	Middle	15 day
Centrilobular	Hypertrophy	minimal	Hepatocyte		551	11	5	bendazac	Middle	15 day
Centrilobular	Ground glass appearance	slight			157	7	1	hexachlorobenzene	Low	15 day
Centrilobular	Hypertrophy	minimal			157	7	1	hexachlorobenzene	Low	15 day
Centrilobular	Ground glass appearance	slight			157	7	2	hexachlorobenzene	Low	15 day
Centrilobular	Hypertrophy	minimal			157	7	2	hexachlorobenzene	Low	15 day
Centrilobular	Ground glass appearance	slight			157	7	3	hexachlorobenzene	Low	15 day
Centrilobular	Hypertrophy	minimal			157	7	3	hexachlorobenzene	Low	15 day
Periportal	Vacuolization, cytoplasmic	minimal			157	7	3	hexachlorobenzene	Low	15 day
Centrilobular	Ground glass appearance	slight			157	7	4	hexachlorobenzene	Low	15 day
Centrilobular	Hypertrophy	minimal			157	7	4	hexachlorobenzene	Low	15 day
Centrilobular	Ground glass appearance	slight			157	7	5	hexachlorobenzene	Low	15 day
Centrilobular	Hypertrophy	minimal			157	7	5	hexachlorobenzene	Low	15 day
Periportal	Vacuolization, cytoplasmic	minimal			157	7	5	hexachlorobenzene	Low	15 day
	Microgranuloma	minimal	spontaneous	o	692	9	2	desmopressin acetate	Middle	3 hr
Midlobular	Increased mitosis	minimal	Hepatocyte		501	6	2	colchicine	Low	6 hr
Midlobular	Single cell necrosis	minimal	Hepatocyte		501	6	2	colchicine	Low	6 hr
Midlobular	Increased mitosis	minimal	Hepatocyte		501	6	4	colchicine	Low	6 hr
Hepatocyte	Necrosis	slight	spontaneous	o	742	4	1	imatinib, methanesulfonate salt	Control	24 hr
		P			509	7	3	sulpiride	Low	15 day
	Microgranuloma	minimal		o	457	16	4	buthionine sulfoximine	High	24 hr
	Microgranuloma	minimal		o	457	16	5	buthionine sulfoximine	High	24 hr
	Proliferation, Kupffer cell	minimal			305	15	1	ethinylestradiol	High	15 day
Hepatocyte	Vacuolization, cytoplasmic	slight	intermediate zone		305	15	1	ethinylestradiol	High	15 day
Periportal	Change, eosinophilic	minimal	hepatocyte		305	15	1	ethinylestradiol	High	15 day
Centrilobular	Hypertrophy	minimal	hepatocyte		305	15	2	ethinylestradiol	High	15 day
Hepatocyte	Vacuolization, cytoplasmic	minimal	intermediate zone		305	15	2	ethinylestradiol	High	15 day
Periportal	Change, eosinophilic	minimal	hepatocyte		305	15	2	ethinylestradiol	High	15 day
	Proliferation, Kupffer cell	minimal			305	15	3	ethinylestradiol	High	15 day
Hepatocyte	Vacuolization, cytoplasmic	slight	intermediate zone		305	15	3	ethinylestradiol	High	15 day
Periportal	Change, eosinophilic	minimal	hepatocyte		305	15	3	ethinylestradiol	High	15 day
Hepatocyte	Vacuolization, cytoplasmic	minimal	intermediate zone		305	15	4	ethinylestradiol	High	15 day
Periportal	Change, eosinophilic	minimal	hepatocyte		305	15	4	ethinylestradiol	High	15 day
Centrilobular	Hypertrophy	minimal	hepatocyte		305	15	5	ethinylestradiol	High	15 day
Hepatocyte	Vacuolization, cytoplasmic	minimal	intermediate zone		305	15	5	ethinylestradiol	High	15 day
Periportal	Change, eosinophilic	minimal	hepatocyte		305	15	5	ethinylestradiol	High	15 day
	Necrosis	minimal		o	91	14	4	valproic acid	High	8 day
Ito cell	Hypertrophy	slight			282	11	1	vitamin A	Middle	15 day
Ito cell	Vacuolization, cytoplasmic	slight	fine		282	11	1	vitamin A	Middle	15 day
Ito cell	Hypertrophy	slight			282	11	2	vitamin A	Middle	15 day
Ito cell	Vacuolization, cytoplasmic	slight	fine		282	11	2	vitamin A	Middle	15 day
Ito cell	Hypertrophy	slight			282	11	3	vitamin A	Middle	15 day
Ito cell	Vacuolization, cytoplasmic	slight	fine		282	11	3	vitamin A	Middle	15 day
Ito cell	Hypertrophy	slight			282	11	4	vitamin A	Middle	15 day
Ito cell	Vacuolization, cytoplasmic	slight	fine		282	11	4	vitamin A	Middle	15 day
Ito cell	Hypertrophy	slight			282	11	5	vitamin A	Middle	15 day
Ito cell	Vacuolization, cytoplasmic	slight	fine		282	11	5	vitamin A	Middle	15 day
Subserosa	Necrosis	minimal		o	423	5	5	enalapril	Low	4 day
	Microgranuloma	minimal		o	586	2	5	nimesulide	Control	6 hr
Subserosa	Necrosis	minimal		o	586	2	5	nimesulide	Control	6 hr
	Increased mitosis	minimal			597	12	1	phenylanthranilic acid	Middle	24 hr
Hepatocyte	Change, eosinophilic	minimal	decrease in glycogen		597	12	1	phenylanthranilic acid	Middle	24 hr
	Increased mitosis	minimal			597	12	2	phenylanthranilic acid	Middle	24 hr
Hepatocyte	Change, eosinophilic	minimal	decrease in glycogen		597	12	2	phenylanthranilic acid	Middle	24 hr
	Increased mitosis	minimal			597	12	3	phenylanthranilic acid	Middle	24 hr
Hepatocyte	Change, eosinophilic	minimal	decrease in glycogen		597	12	3	phenylanthranilic acid	Middle	24 hr
	Increased mitosis	minimal			597	12	4	phenylanthranilic acid	Middle	24 hr
Hepatocyte	Change, eosinophilic	minimal	decrease in glycogen		597	12	4	phenylanthranilic acid	Middle	24 hr
	Increased mitosis	minimal			597	12	5	phenylanthranilic acid	Middle	24 hr
Hepatocyte	Change, eosinophilic	minimal	decrease in glycogen		597	12	5	phenylanthranilic acid	Middle	24 hr
Centrilobular	Hypertrophy	minimal	Hepatocyte		409	12	2	chlorpheniramine	Middle	29 day
Centrilobular	Hypertrophy	minimal	Hepatocyte		409	12	4	chlorpheniramine	Middle	29 day
	Nodule, hepatodiaphragmatic	minimal		o	209	12	4	amiodarone	Middle	29 day
Sinusoid	Proliferation, Kupffer cell	slight		o	435	15	1	chlorpropamide	High	9 hr
	Microgranuloma	minimal		o	587	11	1	nimesulide	Middle	15 day
Centrilobular	Hypertrophy	minimal	Hepatocyte		587	11	1	nimesulide	Middle	15 day
Centrilobular	Hypertrophy	minimal	Hepatocyte		587	11	2	nimesulide	Middle	15 day
Centrilobular	Hypertrophy	minimal	Hepatocyte		587	11	3	nimesulide	Middle	15 day
	Microgranuloma	minimal		o	587	11	4	nimesulide	Middle	15 day
Subserosa	Necrosis	minimal		o	587	11	4	nimesulide	Middle	15 day
	Microgranuloma	minimal		o	553	7	3	benziodarone	Low	15 day
	Microgranuloma	minimal		o	553	7	4	benziodarone	Low	15 day
Hepatocyte	Increased mitosis	minimal		o	304	8	4	ethinylestradiol	Low	24 hr
Hepatocyte	Necrosis	slight		o	304	8	4	ethinylestradiol	Low	24 hr
Sinusoid	Hematopoiesis, extramedullary	slight			348	14	1	naproxen	High	8 day
Sinusoid	Hematopoiesis, extramedullary	slight			348	14	2	naproxen	High	8 day
Sinusoid	Hematopoiesis, extramedullary	slight			348	14	3	naproxen	High	8 day
Sinusoid	Hematopoiesis, extramedullary	slight			348	14	4	naproxen	High	8 day
DEAD	DEAD	P			348	14	5	naproxen	High	8 day
	Microgranuloma	minimal		o	589	8	4	ethanol	Low	29 day
	Proliferation, bile duct	minimal			686	12	5	methylene dianiline	Middle	29 day
Glisson's sheath	Cellular infiltration	minimal	inflammatory		686	12	5	methylene dianiline	Middle	29 day
Hepatocyte	Single cell necrosis	minimal			686	12	5	methylene dianiline	Middle	29 day
Kupffer cell	Deposit, pigment	moderate	perilobular		319	15	1	iproniazid	High	15 day
Kupffer cell	Phagocytosis	slight	Erythrophagocytosis, sporadic		319	15	1	iproniazid	High	15 day
Sinusoid	Hematopoiesis, extramedullary	slight			319	15	1	iproniazid	High	15 day
Kupffer cell	Deposit, pigment	moderate	perilobular		319	15	2	iproniazid	High	15 day
Kupffer cell	Phagocytosis	slight	Erythrophagocytosis, sporadic		319	15	2	iproniazid	High	15 day
Sinusoid	Hematopoiesis, extramedullary	slight			319	15	2	iproniazid	High	15 day
Kupffer cell	Deposit, pigment	moderate	perilobular		319	15	3	iproniazid	High	15 day
Kupffer cell	Phagocytosis	slight	Erythrophagocytosis, sporadic		319	15	3	iproniazid	High	15 day
Sinusoid	Hematopoiesis, extramedullary	slight			319	15	3	iproniazid	High	15 day
Kupffer cell	Deposit, pigment	moderate	perilobular		319	15	4	iproniazid	High	15 day
Kupffer cell	Phagocytosis	slight	Erythrophagocytosis, sporadic		319	15	4	iproniazid	High	15 day
Sinusoid	Hematopoiesis, extramedullary	slight			319	15	4	iproniazid	High	15 day
Kupffer cell	Deposit, pigment	moderate	perilobular		319	15	5	iproniazid	High	15 day
Kupffer cell	Phagocytosis	slight	Erythrophagocytosis, sporadic		319	15	5	iproniazid	High	15 day
Sinusoid	Hematopoiesis, extramedullary	slight			319	15	5	iproniazid	High	15 day
	Microgranuloma	minimal	spontaneous	o	693	4	1	desmopressin acetate	Control	29 day
	Microgranuloma	minimal	spontaneous	o	693	4	5	desmopressin acetate	Control	29 day
	Hematopoiesis, extramedullary	minimal			594	15	1	phenacetin	High	15 day
Periportal	Deposit, hemosiderin	minimal	Kupffer cell		594	15	1	phenacetin	High	15 day
	Hematopoiesis, extramedullary	minimal			594	15	2	phenacetin	High	15 day
Centrilobular	Hypertrophy	minimal	hepatocyte		594	15	2	phenacetin	High	15 day
Periportal	Deposit, hemosiderin	minimal	Kupffer cell		594	15	2	phenacetin	High	15 day
Centrilobular	Hypertrophy	slight	hepatocyte, with ground glass appearance		594	15	3	phenacetin	High	15 day
Periportal	Deposit, hemosiderin	minimal	Kupffer cell		594	15	3	phenacetin	High	15 day
	Hematopoiesis, extramedullary	minimal			594	15	4	phenacetin	High	15 day
Centrilobular	Hypertrophy	minimal	hepatocyte		594	15	4	phenacetin	High	15 day
Periportal	Deposit, hemosiderin	minimal	Kupffer cell		594	15	4	phenacetin	High	15 day
	Hematopoiesis, extramedullary	minimal			594	15	5	phenacetin	High	15 day
Centrilobular	Hypertrophy	minimal	hepatocyte		594	15	5	phenacetin	High	15 day
Periportal	Deposit, hemosiderin	minimal	Kupffer cell		594	15	5	phenacetin	High	15 day
	Proliferation, Kupffer cell	minimal		o	310	9	4	lomustine	Middle	3 hr
Subserosa	Necrosis	minimal		o	515	1	5	simvastatin	Control	3 hr
Hepatocyte	Single cell necrosis	minimal			447	9	3	galactosamine	Middle	3 hr
Hepatocyte	Degeneration	minimal			447	9	4	galactosamine	Middle	3 hr
Hepatocyte	Single cell necrosis	minimal			447	9	4	galactosamine	Middle	3 hr
	Cellular infiltration	minimal	Inflammatory		116	11	1	thioacetamide	Middle	9 hr
Hepatocyte	Single cell necrosis	minimal			116	11	1	thioacetamide	Middle	9 hr
	Cellular infiltration	minimal	Inflammatory		116	11	2	thioacetamide	Middle	9 hr
Hepatocyte	Single cell necrosis	minimal			116	11	2	thioacetamide	Middle	9 hr
	Cellular infiltration	minimal	Inflammatory		116	11	3	thioacetamide	Middle	9 hr
Hepatocyte	Single cell necrosis	minimal			116	11	3	thioacetamide	Middle	9 hr
	Cellular infiltration	minimal	Inflammatory		116	11	4	thioacetamide	Middle	9 hr
Hepatocyte	Single cell necrosis	minimal			116	11	4	thioacetamide	Middle	9 hr
	Cellular infiltration	minimal	Inflammatory		116	11	5	thioacetamide	Middle	9 hr
Hepatocyte	Single cell necrosis	minimal			116	11	5	thioacetamide	Middle	9 hr
Bile duct, interlobular	Hypertrophy	minimal			182	8	1	WY-14643	Low	29 day
Hepatocyte	Degeneration, granular, eosinophilic	severe	diffuse		182	8	1	WY-14643	Low	29 day
Hepatocyte	Necrosis	minimal		o	182	8	1	WY-14643	Low	29 day
Bile duct, interlobular	Hypertrophy	minimal			182	8	2	WY-14643	Low	29 day
Hepatocyte	Degeneration, granular, eosinophilic	severe	diffuse		182	8	2	WY-14643	Low	29 day
Bile duct, interlobular	Hypertrophy	minimal			182	8	3	WY-14643	Low	29 day
Hepatocyte	Degeneration, granular, eosinophilic	severe	diffuse		182	8	3	WY-14643	Low	29 day
Hepatocyte	Necrosis	minimal		o	182	8	3	WY-14643	Low	29 day
Bile duct, interlobular	Hypertrophy	minimal			182	8	4	WY-14643	Low	29 day
Hepatocyte	Degeneration, granular, eosinophilic	severe	diffuse		182	8	4	WY-14643	Low	29 day
Bile duct, interlobular	Hypertrophy	minimal			182	8	5	WY-14643	Low	29 day
Hepatocyte	Degeneration, granular, eosinophilic	severe	diffuse		182	8	5	WY-14643	Low	29 day
Centrilobular	Swelling	slight			570	6	1	nitrosodiethylamine	Low	6 hr
Centrilobular	Swelling	slight			570	6	2	nitrosodiethylamine	Low	6 hr
Centrilobular	Swelling	slight			570	6	3	nitrosodiethylamine	Low	6 hr
Centrilobular	Swelling	slight			570	6	4	nitrosodiethylamine	Low	6 hr
Centrilobular	Swelling	slight			570	6	5	nitrosodiethylamine	Low	6 hr
	Cellular infiltration	minimal		o	151	2	2	nitrofurantoin	Control	8 day
	Microgranuloma	minimal		o	511	2	3	acarbose	Control	8 day
Liver cell	Necrosis	minimal		o	511	2	5	acarbose	Control	8 day
	Adenoma, hepatocellular	P			569	8	1	acetamidofluorene	Low	29 day
	Cellular foci	slight			569	8	1	acetamidofluorene	Low	29 day
Centrilobular	Swelling	severe			569	8	1	acetamidofluorene	Low	29 day
Periportal	Proliferation, bile duct	slight			569	8	1	acetamidofluorene	Low	29 day
Periportal	Proliferation, oval cell	severe			569	8	1	acetamidofluorene	Low	29 day
	Adenoma, hepatocellular	P			569	8	2	acetamidofluorene	Low	29 day
	Cellular foci	slight			569	8	2	acetamidofluorene	Low	29 day
Centrilobular	Swelling	severe			569	8	2	acetamidofluorene	Low	29 day
Periportal	Proliferation, bile duct	slight			569	8	2	acetamidofluorene	Low	29 day
Periportal	Proliferation, oval cell	severe			569	8	2	acetamidofluorene	Low	29 day
	Cellular foci	slight			569	8	3	acetamidofluorene	Low	29 day
Centrilobular	Swelling	severe			569	8	3	acetamidofluorene	Low	29 day
Periportal	Proliferation, bile duct	slight			569	8	3	acetamidofluorene	Low	29 day
Periportal	Proliferation, oval cell	slight			569	8	3	acetamidofluorene	Low	29 day
	Adenoma, hepatocellular	P			569	8	4	acetamidofluorene	Low	29 day
	Cellular foci	moderate			569	8	4	acetamidofluorene	Low	29 day
Centrilobular	Swelling	severe			569	8	4	acetamidofluorene	Low	29 day
Periportal	Proliferation, bile duct	slight			569	8	4	acetamidofluorene	Low	29 day
Periportal	Proliferation, oval cell	severe			569	8	4	acetamidofluorene	Low	29 day
	Cellular foci	moderate			569	8	5	acetamidofluorene	Low	29 day
Centrilobular	Swelling	severe			569	8	5	acetamidofluorene	Low	29 day
Periportal	Proliferation, bile duct	moderate			569	8	5	acetamidofluorene	Low	29 day
Periportal	Proliferation, oval cell	moderate			569	8	5	acetamidofluorene	Low	29 day
Hepatocyte	Increased mitosis	minimal			410	9	4	nifedipine	Middle	3 hr
Midlobular	Increased mitosis	slight	Hepatocyte		515	16	1	simvastatin	High	24 hr
Midlobular	Increased mitosis	minimal	Hepatocyte		515	16	2	simvastatin	High	24 hr
Midlobular	Increased mitosis	slight	Hepatocyte		515	16	3	simvastatin	High	24 hr
Midlobular	Increased mitosis	minimal	Hepatocyte		515	16	4	simvastatin	High	24 hr
Periportal	Vacuolization, cytoplasmic	minimal	Hepatocyte	o	515	16	4	simvastatin	High	24 hr
Midlobular	Increased mitosis	minimal	Hepatocyte		515	16	5	simvastatin	High	24 hr
Periportal	Vacuolization, cytoplasmic	minimal	Hepatocyte	o	515	16	5	simvastatin	High	24 hr
Subserosa	Necrosis	minimal		o	515	16	5	simvastatin	High	24 hr
Hepatocyte	Hypertrophy	minimal	centrilobular		366	13	1	imipramine	High	4 day
Hepatocyte	Hypertrophy	minimal	centrilobular		366	13	3	imipramine	High	4 day
Hepatocyte	Hypertrophy	minimal	centrilobular		366	13	4	imipramine	High	4 day
Hepatocyte	Hypertrophy	minimal	centrilobular		366	13	5	imipramine	High	4 day
Hepatocyte	Necrosis	minimal		o	325	1	1	nitrofurazone	Control	3 hr
Hepatocyte	Degeneration, granular, eosinophilic	minimal			184	11	1	gemfibrozil	Middle	15 day
Hepatocyte	Degeneration, granular, eosinophilic	slight			184	11	2	gemfibrozil	Middle	15 day
Hepatocyte	Degeneration, granular, eosinophilic	slight			184	11	3	gemfibrozil	Middle	15 day
Hepatocyte	Degeneration, granular, eosinophilic	minimal			184	11	4	gemfibrozil	Middle	15 day
Hepatocyte	Degeneration, granular, eosinophilic	minimal			184	11	5	gemfibrozil	Middle	15 day
Hepatocyte	Necrosis	minimal		o	184	11	5	gemfibrozil	Middle	15 day
	Microgranuloma	minimal		o	292	8	1	flutamide	Low	29 day
Centrilobular	Hypertrophy	minimal			292	8	1	flutamide	Low	29 day
	Microgranuloma	minimal		o	292	8	2	flutamide	Low	29 day
Centrilobular	Hypertrophy	slight			292	8	3	flutamide	Low	29 day
	Microgranuloma	minimal		o	517	8	5	ajmaline	Low	24 hr
Subserosa	Necrosis	minimal		o	517	8	5	ajmaline	Low	24 hr
	Microgranuloma	minimal		o	290	8	3	griseofulvin	Low	29 day
Centrilobular	Swelling	moderate			290	8	5	griseofulvin	Low	29 day
Subserosa	Necrosis	minimal		o	517	14	1	ajmaline	High	6 hr
	Cellular infiltration	minimal	mononuclear cell and neutrophil		447	15	1	galactosamine	High	9 hr
Hepatocyte	Degeneration	slight			447	15	1	galactosamine	High	9 hr
Hepatocyte	Single cell necrosis	slight			447	15	1	galactosamine	High	9 hr
Hepatocyte	Degeneration, granular, eosinophilic	slight			184	15	1	gemfibrozil	High	15 day
Hepatocyte	Degeneration, granular, eosinophilic	slight			184	15	2	gemfibrozil	High	15 day
Hepatocyte	Necrosis	minimal		o	184	15	2	gemfibrozil	High	15 day
Hepatocyte	Degeneration, granular, eosinophilic	slight			184	15	3	gemfibrozil	High	15 day
Hepatocyte	Necrosis	minimal		o	184	15	3	gemfibrozil	High	15 day
Hepatocyte	Degeneration, granular, eosinophilic	slight			184	15	4	gemfibrozil	High	15 day
Hepatocyte	Degeneration, granular, eosinophilic	slight			184	15	5	gemfibrozil	High	15 day
Midlobular	Vacuolization, cytoplasmic	minimal			309	15	2	tetracycline	High	15 day
Midlobular	Vacuolization, cytoplasmic	minimal			309	15	4	tetracycline	High	15 day
	Proliferation, Kupffer cell	minimal			665	10	2	rosiglitazone maleate	Middle	6 hr
	Proliferation, Kupffer cell	minimal			665	10	3	rosiglitazone maleate	Middle	6 hr
	Cellular infiltration	minimal		o	629	9	2	isoniazid	Middle	3 hr
	Necrosis	minimal		o	149	9	4	diclofenac	Middle	4 day
	Nodule, hepatodiaphragmatic	minimal		o	149	9	4	diclofenac	Middle	4 day
Centrilobular	Hypertrophy	minimal			155	7	1	benzbromarone	Low	15 day
Centrilobular	Hypertrophy	minimal			155	7	2	benzbromarone	Low	15 day
Centrilobular	Hypertrophy	minimal			155	7	3	benzbromarone	Low	15 day
Centrilobular	Hypertrophy	minimal			155	7	4	benzbromarone	Low	15 day
Centrilobular	Hypertrophy	minimal			155	7	5	benzbromarone	Low	15 day
Centrilobular	Hypertrophy	slight			155	10	1	benzbromarone	Middle	8 day
Centrilobular	Ground glass appearance	minimal			155	10	2	benzbromarone	Middle	8 day
Centrilobular	Hypertrophy	slight			155	10	2	benzbromarone	Middle	8 day
Centrilobular	Hypertrophy	slight			155	10	3	benzbromarone	Middle	8 day
Centrilobular	Ground glass appearance	minimal			155	10	4	benzbromarone	Middle	8 day
Centrilobular	Hypertrophy	slight			155	10	4	benzbromarone	Middle	8 day
Centrilobular	Hypertrophy	slight			155	10	5	benzbromarone	Middle	8 day
Centrilobular	Hypertrophy	minimal	Hepatocyte		553	11	1	benziodarone	Middle	15 day
	Microgranuloma	minimal		o	553	11	2	benziodarone	Middle	15 day
Centrilobular	Hypertrophy	minimal	Hepatocyte		553	11	2	benziodarone	Middle	15 day
Centrilobular	Hypertrophy	minimal	Hepatocyte		553	11	4	benziodarone	Middle	15 day
	Microgranuloma	minimal		o	553	11	5	benziodarone	Middle	15 day
Centrilobular	Hypertrophy	minimal	Hepatocyte		553	11	5	benziodarone	Middle	15 day
Subserosa	Necrosis	slight		o	553	11	5	benziodarone	Middle	15 day
DEAD	DEAD	P			391	16	1	ethambutol	High	29 day
Hepatocyte	Alteration, nuclear	moderate	Distinct, nucleoli		391	16	2	ethambutol	High	29 day
Hepatocyte	Anisonucleosis	slight			391	16	2	ethambutol	High	29 day
Hepatocyte	Atrophy	slight			391	16	2	ethambutol	High	29 day
Hepatocyte	Change, eosinophilic	severe	Decrease, basophilic granule		391	16	2	ethambutol	High	29 day
Hepatocyte	Inclusion body, intracytoplasmic	slight	Eosinophilic, Scattering		391	16	2	ethambutol	High	29 day
Hepatocyte	Single cell necrosis	slight			391	16	2	ethambutol	High	29 day
Kupffer cell	Deposit, pigment	moderate			391	16	2	ethambutol	High	29 day
Sinusoid	Proliferation, Kupffer cell	slight			391	16	2	ethambutol	High	29 day
Centrilobular	Change, eosinophilic	moderate	Hepatocyte		391	16	3	ethambutol	High	29 day
Hepatocyte	Alteration, nuclear	moderate	Distinct, nucleoli		391	16	3	ethambutol	High	29 day
Hepatocyte	Anisonucleosis	slight			391	16	3	ethambutol	High	29 day
Hepatocyte	Inclusion body, intracytoplasmic	slight	Eosinophilic, Scattering		391	16	3	ethambutol	High	29 day
Hepatocyte	Single cell necrosis	moderate			391	16	3	ethambutol	High	29 day
Kupffer cell	Deposit, pigment	moderate			391	16	3	ethambutol	High	29 day
Sinusoid	Proliferation, Kupffer cell	slight			391	16	3	ethambutol	High	29 day
Hepatocyte	Alteration, nuclear	moderate	Distinct, nucleoli		391	16	4	ethambutol	High	29 day
Hepatocyte	Anisonucleosis	slight			391	16	4	ethambutol	High	29 day
Hepatocyte	Change, eosinophilic	severe	Decrease, basophilic granule		391	16	4	ethambutol	High	29 day
Hepatocyte	Inclusion body, intracytoplasmic	slight	Eosinophilic, Scattering		391	16	4	ethambutol	High	29 day
Hepatocyte	Single cell necrosis	slight			391	16	4	ethambutol	High	29 day
Kupffer cell	Deposit, pigment	moderate			391	16	4	ethambutol	High	29 day
Sinusoid	Proliferation, Kupffer cell	slight			391	16	4	ethambutol	High	29 day
		P			391	16	5	ethambutol	High	29 day
	Microgranuloma	minimal	spontaneous	o	693	15	2	desmopressin acetate	High	15 day
	Microgranuloma	minimal	spontaneous	o	693	15	3	desmopressin acetate	High	15 day
	Microgranuloma	minimal	spontaneous	o	693	15	5	desmopressin acetate	High	15 day
Hepatocyte	Hypertrophy	slight	Centrilobular		242	15	1	methyltestosterone	High	15 day
Hepatocyte	Hypertrophy	slight	Centrilobular		242	15	2	methyltestosterone	High	15 day
Hepatocyte	Hypertrophy	minimal	Centrilobular		242	15	4	methyltestosterone	High	15 day
Hepatocyte	Hypertrophy	minimal	Centrilobular		242	15	5	methyltestosterone	High	15 day
	Inflammation, foreign body	minimal		o	536	7	2	meloxicam	Low	15 day
Centrilobular	Ground glass appearance	moderate	Hepatocyte		494	15	1	promethazine	High	15 day
Centrilobular	Hypertrophy	severe	Hepatocyte		494	15	1	promethazine	High	15 day
Centrilobular	Ground glass appearance	moderate	Hepatocyte		494	15	2	promethazine	High	15 day
Centrilobular	Hypertrophy	severe	Hepatocyte		494	15	2	promethazine	High	15 day
Centrilobular	Ground glass appearance	moderate	Hepatocyte		494	15	3	promethazine	High	15 day
Centrilobular	Hypertrophy	moderate	Hepatocyte		494	15	3	promethazine	High	15 day
Centrilobular	Ground glass appearance	moderate	Hepatocyte		494	15	4	promethazine	High	15 day
Centrilobular	Hypertrophy	moderate	Hepatocyte		494	15	4	promethazine	High	15 day
Centrilobular	Ground glass appearance	moderate	Hepatocyte		494	15	5	promethazine	High	15 day
Centrilobular	Hypertrophy	moderate	Hepatocyte		494	15	5	promethazine	High	15 day
	Cellular infiltration	minimal		o	633	14	4	hexachlorobenzene	High	6 hr
Centrilobular	Hypertrophy	slight	Hepatocyte		492	12	1	disulfiram	Middle	29 day
Centrilobular	Hypertrophy	slight	Hepatocyte		492	12	2	disulfiram	Middle	29 day
Centrilobular	Hypertrophy	slight	Hepatocyte		492	12	4	disulfiram	Middle	29 day
Centrilobular	Hypertrophy	slight	Hepatocyte		492	12	5	disulfiram	Middle	29 day
Midlobular	Increased mitosis	minimal	Hepatocyte		502	16	2	colchicine	High	29 day
Midlobular	Increased mitosis	slight	Hepatocyte		502	16	3	colchicine	High	29 day
Midlobular	Increased mitosis	slight	Hepatocyte		502	16	4	colchicine	High	29 day
Midlobular	Increased mitosis	slight	Hepatocyte		502	16	5	colchicine	High	29 day
Centrilobular	Hypertrophy	slight			124	14	1	omeprazole	High	8 day
Centrilobular	Hypertrophy	moderate			124	14	2	omeprazole	High	8 day
Portal	Cellular infiltration	minimal		o	124	14	2	omeprazole	High	8 day
	Cellular infiltration	minimal		o	124	14	4	omeprazole	High	8 day
Centrilobular	Hypertrophy	slight			124	14	5	omeprazole	High	8 day
Centrilobular	Hypertrophy	minimal	ground glass appearance		97	11	1	phenylbutazone	Middle	15 day
Centrilobular	Hypertrophy	minimal	ground glass appearance		97	11	3	phenylbutazone	Middle	15 day
Centrilobular	Hypertrophy	moderate	Hepatocyte		551	16	1	bendazac	High	29 day
Centrilobular	Hypertrophy	moderate	Hepatocyte		551	16	2	bendazac	High	29 day
Centrilobular	Single cell necrosis	minimal	Hepatocyte	o	551	16	2	bendazac	High	29 day
Hepatocyte	Altered hepatocellular foci	P		o	551	16	2	bendazac	High	29 day
	Microgranuloma	minimal		o	551	16	3	bendazac	High	29 day
Centrilobular	Hypertrophy	moderate	Hepatocyte		551	16	3	bendazac	High	29 day
Centrilobular	Single cell necrosis	minimal	Hepatocyte	o	551	16	3	bendazac	High	29 day
		P			551	16	4	bendazac	High	29 day
	Microgranuloma	minimal		o	551	16	5	bendazac	High	29 day
Centrilobular	Hypertrophy	moderate	Hepatocyte		551	16	5	bendazac	High	29 day
Centrilobular	Swelling	minimal			630	6	1	aspirin	Low	6 hr
Centrilobular	Swelling	minimal			630	6	2	aspirin	Low	6 hr
Centrilobular	Swelling	minimal			630	6	4	aspirin	Low	6 hr
Centrilobular	Swelling	minimal			630	6	5	aspirin	Low	6 hr
	Necrosis	minimal		o	312	2	4	ciprofloxacin	Control	6 hr
Centrilobular	Hypertrophy	minimal	Hepatocyte		436	13	2	chlorpropamide	High	4 day
Centrilobular	Hypertrophy	minimal	Hepatocyte		436	13	3	chlorpropamide	High	4 day
Centrilobular	Hypertrophy	minimal	Hepatocyte		436	13	4	chlorpropamide	High	4 day
Centrilobular	Hypertrophy	minimal	Hepatocyte		436	13	5	chlorpropamide	High	4 day
Midlobular	Increased mitosis	minimal	Hepatocyte		501	14	1	colchicine	High	6 hr
Midlobular	Single cell necrosis	moderate	Hepatocyte		501	14	1	colchicine	High	6 hr
Midlobular	Increased mitosis	slight	Hepatocyte		501	14	2	colchicine	High	6 hr
Midlobular	Single cell necrosis	moderate	Hepatocyte		501	14	2	colchicine	High	6 hr
Subserosa	Necrosis	minimal		o	501	14	2	colchicine	High	6 hr
Midlobular	Increased mitosis	slight	Hepatocyte		501	14	3	colchicine	High	6 hr
Midlobular	Single cell necrosis	moderate	Hepatocyte		501	14	3	colchicine	High	6 hr
Midlobular	Increased mitosis	slight	Hepatocyte		501	14	4	colchicine	High	6 hr
Midlobular	Single cell necrosis	slight	Hepatocyte		501	14	4	colchicine	High	6 hr
Midlobular	Increased mitosis	minimal	Hepatocyte		501	14	5	colchicine	High	6 hr
Midlobular	Single cell necrosis	moderate	Hepatocyte		501	14	5	colchicine	High	6 hr
		P			262	14	2	pemoline	High	8 day
Hepatocyte	Necrosis	minimal		o	305	9	2	ethinylestradiol	Middle	4 day
Hepatocyte	Necrosis	minimal		o	305	9	4	ethinylestradiol	Middle	4 day
	Necrosis	minimal		o	393	11	5	furosemide	Middle	15 day
Centrilobular	Cellular infiltration	minimal			67	19	1	carbon tetrachloride	High	15 day
Centrilobular	Degeneration, fatty	moderate			67	19	1	carbon tetrachloride	High	15 day
Centrilobular	Degeneration, hydropic	minimal			67	19	1	carbon tetrachloride	High	15 day
Centrilobular	Cellular infiltration	minimal			67	19	2	carbon tetrachloride	High	15 day
Centrilobular	Degeneration, fatty	slight			67	19	2	carbon tetrachloride	High	15 day
Centrilobular	Degeneration, hydropic	slight			67	19	2	carbon tetrachloride	High	15 day
Centrilobular	Fibrosis	minimal			67	19	2	carbon tetrachloride	High	15 day
Centrilobular	Cellular infiltration	minimal			67	19	3	carbon tetrachloride	High	15 day
Centrilobular	Degeneration, fatty	slight			67	19	3	carbon tetrachloride	High	15 day
Centrilobular	Degeneration, hydropic	slight			67	19	3	carbon tetrachloride	High	15 day
Centrilobular	Fibrosis	minimal			67	19	3	carbon tetrachloride	High	15 day
Centrilobular	Cellular infiltration	minimal			67	19	4	carbon tetrachloride	High	15 day
Centrilobular	Degeneration, fatty	slight			67	19	4	carbon tetrachloride	High	15 day
Centrilobular	Degeneration, hydropic	minimal			67	19	4	carbon tetrachloride	High	15 day
Centrilobular	Fibrosis	minimal			67	19	4	carbon tetrachloride	High	15 day
Centrilobular	Cellular infiltration	minimal			67	19	5	carbon tetrachloride	High	15 day
Centrilobular	Degeneration, fatty	slight			67	19	5	carbon tetrachloride	High	15 day
Centrilobular	Degeneration, hydropic	minimal			67	19	5	carbon tetrachloride	High	15 day
Centrilobular	Fibrosis	minimal			67	19	5	carbon tetrachloride	High	15 day
Hepatocyte	Atypia, nuclear	minimal			116	14	1	thioacetamide	High	6 hr
Hepatocyte	Single cell necrosis	minimal			116	14	1	thioacetamide	High	6 hr
Centrilobular	Hypertrophy	minimal			116	14	2	thioacetamide	High	6 hr
Hepatocyte	Atypia, nuclear	minimal			116	14	2	thioacetamide	High	6 hr
Hepatocyte	Single cell necrosis	minimal			116	14	2	thioacetamide	High	6 hr
Hepatocyte	Atypia, nuclear	minimal			116	14	3	thioacetamide	High	6 hr
Hepatocyte	Single cell necrosis	minimal			116	14	3	thioacetamide	High	6 hr
Hepatocyte	Atypia, nuclear	minimal			116	14	4	thioacetamide	High	6 hr
Hepatocyte	Single cell necrosis	minimal			116	14	4	thioacetamide	High	6 hr
Hepatocyte	Atypia, nuclear	minimal			116	14	5	thioacetamide	High	6 hr
Hepatocyte	Single cell necrosis	minimal			116	14	5	thioacetamide	High	6 hr
Centrilobular	Hypertrophy	minimal	hepatocyte		303	14	2	chlormezanone	High	8 day
Centrilobular	Hypertrophy	minimal	hepatocyte		303	14	4	chlormezanone	High	8 day
Centrilobular	Hypertrophy	minimal	hepatocyte		303	14	5	chlormezanone	High	8 day
Hepatocyte	Necrosis	minimal		o	307	5	1	methyldopa	Low	4 day
	Proliferation, Kupffer cell	minimal			665	15	1	rosiglitazone maleate	High	9 hr
	Proliferation, Kupffer cell	minimal			665	15	3	rosiglitazone maleate	High	9 hr
	Proliferation, Kupffer cell	minimal			665	15	4	rosiglitazone maleate	High	9 hr
	Proliferation, Kupffer cell	minimal			665	15	5	rosiglitazone maleate	High	9 hr
Sinusoid	Cellular infiltration	slight	neutrophil and lymphocyte		280	11	1	monocrotaline	Middle	15 day
Centrilobular	Fibrosis	slight	with edema		280	11	4	monocrotaline	Middle	15 day
Centrilobular	Hemorrhage	slight			280	11	4	monocrotaline	Middle	15 day
Hepatocyte	Change, acidophilic	slight			280	11	4	monocrotaline	Middle	15 day
Periportal	Fibrosis	slight			280	11	4	monocrotaline	Middle	15 day
Sinusoid	Cellular infiltration	slight	neutrophil and lymphocyte		280	11	4	monocrotaline	Middle	15 day
Hepatocyte	Change, acidophilic	slight			280	11	5	monocrotaline	Middle	15 day
Sinusoid	Cellular infiltration	slight	neutrophil and lymphocyte		280	11	5	monocrotaline	Middle	15 day
Centrilobular	Change, eosinophilic	minimal			128	16	1	aspirin	High	29 day
Centrilobular	Change, eosinophilic	slight			128	16	2	aspirin	High	29 day
Centrilobular	Change, eosinophilic	minimal			128	16	3	aspirin	High	29 day
Centrilobular	Change, eosinophilic	minimal			128	16	4	aspirin	High	29 day
Centrilobular	Change, eosinophilic	minimal			128	16	5	aspirin	High	29 day
Centrilobular	Hypertrophy	minimal			534	11	3	terbinafine	Middle	15 day
Bile duct cell	Necrosis	moderate	with exfoliation		685	10	1	methylene dianiline	Middle	6 hr
Glisson's sheath	Cellular infiltration	minimal	inflammatory		685	10	1	methylene dianiline	Middle	6 hr
Glisson's sheath	Edema	slight			685	10	1	methylene dianiline	Middle	6 hr
Glisson's sheath	Hemorrhage	minimal			685	10	1	methylene dianiline	Middle	6 hr
Lymphatic	Dilatation	slight	Glisson's sheath		685	10	1	methylene dianiline	Middle	6 hr
Bile duct cell	Necrosis	moderate	with exfoliation		685	10	2	methylene dianiline	Middle	6 hr
Glisson's sheath	Cellular infiltration	minimal	inflammatory		685	10	2	methylene dianiline	Middle	6 hr
Glisson's sheath	Edema	slight			685	10	2	methylene dianiline	Middle	6 hr
Glisson's sheath	Hemorrhage	minimal			685	10	2	methylene dianiline	Middle	6 hr
Lymphatic	Dilatation	slight	Glisson's sheath		685	10	2	methylene dianiline	Middle	6 hr
Bile duct cell	Necrosis	moderate	with exfoliation		685	10	3	methylene dianiline	Middle	6 hr
Glisson's sheath	Cellular infiltration	minimal	inflammatory		685	10	3	methylene dianiline	Middle	6 hr
Glisson's sheath	Edema	slight			685	10	3	methylene dianiline	Middle	6 hr
Glisson's sheath	Hemorrhage	minimal			685	10	3	methylene dianiline	Middle	6 hr
Lymphatic	Dilatation	slight	Glisson's sheath		685	10	3	methylene dianiline	Middle	6 hr
Bile duct cell	Necrosis	moderate	with exfoliation		685	10	4	methylene dianiline	Middle	6 hr
Glisson's sheath	Cellular infiltration	minimal	inflammatory		685	10	4	methylene dianiline	Middle	6 hr
Glisson's sheath	Edema	slight			685	10	4	methylene dianiline	Middle	6 hr
Glisson's sheath	Hemorrhage	minimal			685	10	4	methylene dianiline	Middle	6 hr
Lymphatic	Dilatation	slight	Glisson's sheath		685	10	4	methylene dianiline	Middle	6 hr
Bile duct cell	Necrosis	moderate	with exfoliation		685	10	5	methylene dianiline	Middle	6 hr
Glisson's sheath	Cellular infiltration	minimal	inflammatory		685	10	5	methylene dianiline	Middle	6 hr
Glisson's sheath	Edema	slight			685	10	5	methylene dianiline	Middle	6 hr
Glisson's sheath	Hemorrhage	minimal			685	10	5	methylene dianiline	Middle	6 hr
Lymphatic	Dilatation	slight	Glisson's sheath		685	10	5	methylene dianiline	Middle	6 hr
Periportal	Change, eosinophilic	slight			123	7	2	omeprazole	Low	9 hr
Periportal	Change, eosinophilic	slight			123	7	4	omeprazole	Low	9 hr
Hepatocyte	Hypertrophy	slight	with granular cytoplasm in peripheral lobule		173	14	1	methapyrilene	High	6 hr
Hepatocyte	Single cell necrosis	slight	periportal		173	14	1	methapyrilene	High	6 hr
Hepatocyte	Hypertrophy	slight	with granular cytoplasm in peripheral lobule		173	14	4	methapyrilene	High	6 hr
Hepatocyte	Single cell necrosis	slight	periportal		173	14	4	methapyrilene	High	6 hr
Hepatocyte	Hypertrophy	slight	with granular cytoplasm in peripheral lobule		173	14	5	methapyrilene	High	6 hr
Hepatocyte	Single cell necrosis	slight	periportal		173	14	5	methapyrilene	High	6 hr
Centrilobular	Hypertrophy	minimal	Hepatocyte		436	10	1	chlorpropamide	Middle	8 day
Centrilobular	Hypertrophy	minimal	Hepatocyte		436	10	3	chlorpropamide	Middle	8 day
Centrilobular	Hypertrophy	slight	Hepatocyte		436	10	5	chlorpropamide	Middle	8 day
Hepatocyte	Anisonucleosis	slight			713	16	1	acetamide	High	29 day
Hepatocyte	Change, acidophilic	slight	sporadic		713	16	1	acetamide	High	29 day
Hepatocyte	Pyknosis	slight	sporadic		713	16	1	acetamide	High	29 day
Hepatocyte	Anisonucleosis	slight			713	16	2	acetamide	High	29 day
Hepatocyte	Change, acidophilic	slight	sporadic		713	16	2	acetamide	High	29 day
Hepatocyte	Pyknosis	moderate	sporadic		713	16	2	acetamide	High	29 day
Hepatocyte	Single cell necrosis	slight	sporadic, apoptotic		713	16	2	acetamide	High	29 day
Hepatocyte	Anisonucleosis	slight			713	16	4	acetamide	High	29 day
Hepatocyte	Change, acidophilic	moderate	scattering		713	16	4	acetamide	High	29 day
Hepatocyte	Pyknosis	slight	sporadic		713	16	4	acetamide	High	29 day
Hepatocyte	Anisonucleosis	slight			713	16	5	acetamide	High	29 day
Hepatocyte	Change, acidophilic	slight	sporadic		713	16	5	acetamide	High	29 day
Hepatocyte	Pyknosis	slight	sporadic		713	16	5	acetamide	High	29 day
	Granuloma	minimal	with pigmentation	o	182	14	1	WY-14643	High	8 day
Bile duct, interlobular	Hypertrophy	minimal			182	14	1	WY-14643	High	8 day
Hepatocyte	Degeneration, granular, eosinophilic	severe	diffuse		182	14	1	WY-14643	High	8 day
Hepatocyte	Increased mitosis	minimal			182	14	1	WY-14643	High	8 day
Bile duct, interlobular	Hypertrophy	slight			182	14	2	WY-14643	High	8 day
Hepatocyte	Degeneration, granular, eosinophilic	severe	diffuse		182	14	2	WY-14643	High	8 day
Hepatocyte	Increased mitosis	minimal			182	14	2	WY-14643	High	8 day
Bile duct, interlobular	Hypertrophy	slight			182	14	3	WY-14643	High	8 day
Hepatocyte	Degeneration, granular, eosinophilic	severe	diffuse		182	14	3	WY-14643	High	8 day
Hepatocyte	Necrosis	minimal		o	182	14	3	WY-14643	High	8 day
Bile duct, interlobular	Hypertrophy	minimal			182	14	4	WY-14643	High	8 day
Hepatocyte	Degeneration, granular, eosinophilic	severe	diffuse		182	14	4	WY-14643	High	8 day
Hepatocyte	Increased mitosis	minimal			182	14	4	WY-14643	High	8 day
Hepatocyte	Degeneration, granular, eosinophilic	severe	diffuse		182	14	5	WY-14643	High	8 day
Hepatocyte	Increased mitosis	minimal			182	14	5	WY-14643	High	8 day
Subserosa	Scar	minimal		o	534	7	1	terbinafine	Low	15 day
	Necrosis	minimal		o	534	7	2	terbinafine	Low	15 day
Hepatocyte	Hypertrophy	slight	with granular cytoplasm show rarely in periportal		173	13	4	methapyrilene	High	3 hr
Hepatocyte	Single cell necrosis	slight	periportal		173	13	4	methapyrilene	High	3 hr
Midlobular	Vacuolization, cytoplasmic	minimal		o	96	7	4	phenylbutazone	Low	9 hr
	Microgranuloma	slight		o	172	6	2	cyclophosphamide	Low	8 day
	Microgranuloma	slight		o	172	6	5	cyclophosphamide	Low	8 day
	Microgranuloma	minimal		o	423	12	1	enalapril	Middle	29 day
	Microgranuloma	minimal		o	423	12	3	enalapril	Middle	29 day
	Microgranuloma	minimal		o	551	3	5	bendazac	Control	15 day
	Necrosis	minimal		o	128	2	1	aspirin	Control	8 day
Periductular	Cellular infiltration	slight		o	550	3	2	bendazac	Control	9 hr
	Hematopoiesis, extramedullary	minimal		o	550	3	5	bendazac	Control	9 hr
	Microgranuloma	minimal		o	589	3	5	ethanol	Control	15 day
Centrilobular	Hypertrophy	slight	Hepatocyte; Change, eosinophilic		389	16	1	erythromycin ethylsuccinate	High	29 day
Centrilobular	Hypertrophy	slight	Hepatocyte; Change, eosinophilic		389	16	2	erythromycin ethylsuccinate	High	29 day
Centrilobular	Hypertrophy	slight	Hepatocyte; Change, eosinophilic		389	16	4	erythromycin ethylsuccinate	High	29 day
Centrilobular	Hypertrophy	slight	Hepatocyte; Change, eosinophilic		389	16	5	erythromycin ethylsuccinate	High	29 day
Centrilobular	Swelling	slight			568	8	1	acetamidofluorene	Low	24 hr
Centrilobular	Swelling	slight			568	8	2	acetamidofluorene	Low	24 hr
Centrilobular	Swelling	slight			568	8	3	acetamidofluorene	Low	24 hr
Periportal	Cellular infiltration	minimal		o	568	8	3	acetamidofluorene	Low	24 hr
Centrilobular	Swelling	slight			568	8	4	acetamidofluorene	Low	24 hr
Centrilobular	Swelling	slight			568	8	5	acetamidofluorene	Low	24 hr
Hepatocyte	Single cell necrosis	slight			745	11	1	gefitinib	Middle	9 hr
Hepatocyte	Single cell necrosis	slight			745	11	5	gefitinib	Middle	9 hr
Centrilobular	Ground glass appearance	slight	Hepatocyte		494	7	3	promethazine	Low	15 day
Centrilobular	Hypertrophy	slight	Hepatocyte		494	7	3	promethazine	Low	15 day
Centrilobular	Change, acidophilic	minimal			571	8	1	nitrosodiethylamine	Low	29 day
Centrilobular	Necrosis	minimal			571	8	1	nitrosodiethylamine	Low	29 day
Centrilobular	Change, acidophilic	minimal			571	8	2	nitrosodiethylamine	Low	29 day
Centrilobular	Necrosis	minimal			571	8	2	nitrosodiethylamine	Low	29 day
Centrilobular	Change, acidophilic	minimal			571	8	3	nitrosodiethylamine	Low	29 day
Centrilobular	Necrosis	minimal			571	8	3	nitrosodiethylamine	Low	29 day
Centrilobular	Change, acidophilic	minimal			571	8	4	nitrosodiethylamine	Low	29 day
Centrilobular	Necrosis	minimal			571	8	4	nitrosodiethylamine	Low	29 day
Centrilobular	Change, acidophilic	minimal			571	8	5	nitrosodiethylamine	Low	29 day
Centrilobular	Necrosis	minimal			571	8	5	nitrosodiethylamine	Low	29 day
Hepatocyte	Degeneration, granular, eosinophilic	minimal	centrilobular		434	7	5	fenofibrate	Low	15 day
Subserosa	Necrosis	minimal		o	422	2	5	enalapril	Control	6 hr
Centrilobular	Change, acidophilic	moderate	decrease, glycogen		714	4	1	N-nitrosomorpholine	High	24 hr
Hepatocyte	Single cell necrosis	moderate			714	4	1	N-nitrosomorpholine	High	24 hr
Centrilobular	Change, acidophilic	moderate	decrease, glycogen		714	4	2	N-nitrosomorpholine	High	24 hr
Hepatocyte	Single cell necrosis	moderate			714	4	2	N-nitrosomorpholine	High	24 hr
Centrilobular	Change, acidophilic	moderate	decrease, glycogen		714	4	3	N-nitrosomorpholine	High	24 hr
Hepatocyte	Single cell necrosis	moderate			714	4	3	N-nitrosomorpholine	High	24 hr
Centrilobular	Change, acidophilic	moderate	decrease, glycogen		714	4	4	N-nitrosomorpholine	High	24 hr
Hepatocyte	Single cell necrosis	moderate			714	4	4	N-nitrosomorpholine	High	24 hr
Centrilobular	Change, acidophilic	moderate	decrease, glycogen		714	4	5	N-nitrosomorpholine	High	24 hr
Hepatocyte	Single cell necrosis	moderate			714	4	5	N-nitrosomorpholine	High	24 hr
	Microgranuloma	minimal		o	312	6	5	ciprofloxacin	Low	6 hr
	Granuloma	minimal		o	184	12	1	gemfibrozil	Middle	29 day
Hepatocyte	Degeneration, granular, eosinophilic	slight			184	12	1	gemfibrozil	Middle	29 day
Hepatocyte	Degeneration, granular, eosinophilic	slight			184	12	2	gemfibrozil	Middle	29 day
	Granuloma	minimal		o	184	12	3	gemfibrozil	Middle	29 day
Hepatocyte	Cellular foci	P	clear, 1 present	o	184	12	3	gemfibrozil	Middle	29 day
Hepatocyte	Degeneration, granular, eosinophilic	slight			184	12	3	gemfibrozil	Middle	29 day
Hepatocyte	Degeneration, granular, eosinophilic	slight			184	12	4	gemfibrozil	Middle	29 day
Hepatocyte	Necrosis	minimal		o	184	12	4	gemfibrozil	Middle	29 day
Hepatocyte	Degeneration, granular, eosinophilic	moderate			184	12	5	gemfibrozil	Middle	29 day
	Cellular infiltration	minimal		o	210	5	1	sulfasalazine	Low	3 hr
	Cellular infiltration	minimal		o	210	5	5	sulfasalazine	Low	3 hr
Centrilobular	Change, eosinophilic	minimal	hepatocyte		297	12	4	tamoxifen	Middle	29 day
		P			116	4	2	thioacetamide	Control	24 hr
Centrilobular	Change, acidophilic	minimal			571	9	1	nitrosodiethylamine	Middle	4 day
Centrilobular	Change, acidophilic	minimal			571	9	2	nitrosodiethylamine	Middle	4 day
Centrilobular	Change, acidophilic	minimal			571	9	5	nitrosodiethylamine	Middle	4 day
	Nodule, hepatodiaphragmatic	minimal		o	146	2	2	carbamazepine	Control	6 hr
Portal	Cellular infiltration	minimal		o	146	2	5	carbamazepine	Control	6 hr
	Microgranuloma	minimal		o	213	16	2	cimetidine	High	24 hr
	Microgranuloma	minimal		o	213	16	3	cimetidine	High	24 hr
	Alteration, cytoplasmic	moderate	palish cytoplasm associated with coagulation of cytoplasmic organella		126	15	1	ethionine	High	15 day
	Alteration, cytoplasmic	moderate	palish cytoplasm associated with coagulation of cytoplasmic organella		126	15	2	ethionine	High	15 day
	Alteration, cytoplasmic	moderate	palish cytoplasm associated with coagulation of cytoplasmic organella		126	15	3	ethionine	High	15 day
	Alteration, cytoplasmic	moderate	palish cytoplasm associated with coagulation of cytoplasmic organella		126	15	4	ethionine	High	15 day
	Alteration, cytoplasmic	moderate	palish cytoplasm associated with coagulation of cytoplasmic organella		126	15	5	ethionine	High	15 day
Periportal	Vacuolization, cytoplasmic	minimal			664	11	1	dexamethasone	Middle	9 hr
Periportal	Vacuolization, cytoplasmic	minimal			664	11	2	dexamethasone	Middle	9 hr
Periportal	Vacuolization, cytoplasmic	minimal			664	11	3	dexamethasone	Middle	9 hr
Periportal	Vacuolization, cytoplasmic	minimal			664	11	4	dexamethasone	Middle	9 hr
Periportal	Vacuolization, cytoplasmic	minimal			664	11	5	dexamethasone	Middle	9 hr
Hepatocyte	Necrosis	minimal		o	306	2	4	methyldopa	Control	6 hr
Hepatocyte	Deposit, glycogen	slight			578	14	1	bromoethylamine	High	6 hr
Hepatocyte	Deposit, glycogen	slight			578	14	2	bromoethylamine	High	6 hr
Hepatocyte	Deposit, glycogen	slight			578	14	3	bromoethylamine	High	6 hr
Hepatocyte	Deposit, glycogen	moderate			578	14	4	bromoethylamine	High	6 hr
Hepatocyte	Deposit, glycogen	slight			578	14	5	bromoethylamine	High	6 hr
Centrilobular	Change, eosinophilic	minimal	hepatocyte		527	15	1	clomipramine	High	15 day
Centrilobular	Change, eosinophilic	minimal	hepatocyte		527	15	2	clomipramine	High	15 day
Centrilobular	Change, eosinophilic	slight	hepatocyte		527	15	4	clomipramine	High	15 day
Centrilobular	Change, eosinophilic	moderate	hepatocyte		527	15	5	clomipramine	High	15 day
Periportal	Change, basophilic	minimal	Hepatocyte		516	7	1	simvastatin	Low	15 day
Periportal	Change, basophilic	minimal	Hepatocyte		516	7	2	simvastatin	Low	15 day
	Microgranuloma	minimal		o	516	7	3	simvastatin	Low	15 day
Midlobular	Increased mitosis	minimal	Hepatocyte	o	516	7	5	simvastatin	Low	15 day
Periportal	Change, basophilic	minimal	Hepatocyte		516	7	5	simvastatin	Low	15 day
	Microgranuloma	minimal		o	235	14	5	glibenclamide	High	8 day
	Microgranuloma	minimal		o	589	7	2	ethanol	Low	15 day
Centrilobular	Ground glass appearance	slight	Hepatocyte		391	10	1	ethambutol	Middle	8 day
Centrilobular	Hypertrophy	slight	Hepatocyte		391	10	1	ethambutol	Middle	8 day
Centrilobular	Ground glass appearance	slight	Hepatocyte		391	10	2	ethambutol	Middle	8 day
Centrilobular	Hypertrophy	slight	Hepatocyte		391	10	2	ethambutol	Middle	8 day
Hepatocyte	Single cell necrosis	slight			391	10	2	ethambutol	Middle	8 day
Centrilobular	Ground glass appearance	slight	Hepatocyte		391	10	3	ethambutol	Middle	8 day
Centrilobular	Hypertrophy	slight	Hepatocyte		391	10	3	ethambutol	Middle	8 day
Hepatocyte	Single cell necrosis	slight			391	10	5	ethambutol	Middle	8 day
Centrilobular	Cellular infiltration	minimal			66	24	1	carbon tetrachloride	High	24 hr
Centrilobular	Degeneration, fatty	slight			66	24	1	carbon tetrachloride	High	24 hr
Centrilobular	Degeneration, hydropic	minimal			66	24	1	carbon tetrachloride	High	24 hr
Centrilobular	Degeneration, fatty	minimal			66	24	2	carbon tetrachloride	High	24 hr
Centrilobular	Cellular infiltration	minimal			66	24	3	carbon tetrachloride	High	24 hr
Centrilobular	Degeneration, fatty	slight			66	24	3	carbon tetrachloride	High	24 hr
Centrilobular	Degeneration, hydropic	minimal			66	24	3	carbon tetrachloride	High	24 hr
Centrilobular	Degeneration, fatty	slight			66	24	4	carbon tetrachloride	High	24 hr
Centrilobular	Degeneration, hydropic	minimal			66	24	4	carbon tetrachloride	High	24 hr
Centrilobular	Cellular infiltration	minimal			66	24	5	carbon tetrachloride	High	24 hr
Centrilobular	Degeneration, fatty	slight			66	24	5	carbon tetrachloride	High	24 hr
Centrilobular	Degeneration, hydropic	minimal			66	24	5	carbon tetrachloride	High	24 hr
Midlobular	Increased mitosis	slight	Hepatocyte		515	12	1	simvastatin	Middle	24 hr
Midlobular	Increased mitosis	minimal	Hepatocyte		515	12	2	simvastatin	Middle	24 hr
Midlobular	Increased mitosis	slight	Hepatocyte		515	12	3	simvastatin	Middle	24 hr
Midlobular	Increased mitosis	minimal	Hepatocyte		515	12	4	simvastatin	Middle	24 hr
Midlobular	Increased mitosis	minimal	Hepatocyte		515	12	5	simvastatin	Middle	24 hr
Centrilobular	Hypertrophy	minimal	Hepatocyte		587	10	1	nimesulide	Middle	8 day
	Microgranuloma	minimal		o	587	10	2	nimesulide	Middle	8 day
Centrilobular	Hypertrophy	minimal	Hepatocyte		587	10	2	nimesulide	Middle	8 day
Centrilobular	Hypertrophy	minimal	Hepatocyte		587	10	4	nimesulide	Middle	8 day
Centrilobular	Hypertrophy	minimal	Ground glass appearance and Fine vesicles		278	12	1	methimazole	Middle	29 day
Centrilobular	Hypertrophy	slight	Ground glass appearance and Fine vesicles		278	12	2	methimazole	Middle	29 day
Centrilobular	Hypertrophy	minimal	Ground glass appearance		278	12	3	methimazole	Middle	29 day
Centrilobular	Hypertrophy	minimal	Ground glass appearance and Fine vesicles		278	12	4	methimazole	Middle	29 day
Centrilobular	Hypertrophy	minimal	Ground glass appearance and Fine vesicles		278	12	5	methimazole	Middle	29 day
Centrilobular	Change, eosinophilic	minimal			128	11	1	aspirin	Middle	15 day
Centrilobular	Change, eosinophilic	minimal			128	11	2	aspirin	Middle	15 day
	Nodule, hepatodiaphragmatic	minimal		o	128	11	5	aspirin	Middle	15 day
Hepatocyte	Necrosis	minimal		o	323	4	4	chloramphenicol	Control	24 hr
	Deposit, lipid	minimal			588	15	1	ethanol	High	9 hr
	Deposit, lipid	minimal			588	15	3	ethanol	High	9 hr
	Deposit, lipid	minimal			588	15	4	ethanol	High	9 hr
	Microgranuloma	minimal		o	312	14	2	ciprofloxacin	High	6 hr
	Necrosis	minimal		o	312	14	2	ciprofloxacin	High	6 hr
	Necrosis	minimal		o	312	14	3	ciprofloxacin	High	6 hr
	Necrosis	minimal		o	263	11	1	chlormezanone	Middle	9 hr
	Necrosis	minimal		o	263	11	2	chlormezanone	Middle	9 hr
Centrilobular	Hypertrophy	minimal	hepatocyte		594	11	2	phenacetin	Middle	15 day
Centrilobular	Hypertrophy	minimal	hepatocyte		594	11	3	phenacetin	Middle	15 day
Centrilobular	Hypertrophy	minimal	hepatocyte		594	11	5	phenacetin	Middle	15 day
	Microgranuloma	slight		o	172	8	1	cyclophosphamide	Low	29 day
	Microgranuloma	slight		o	172	8	2	cyclophosphamide	Low	29 day
	Microgranuloma	slight		o	172	8	3	cyclophosphamide	Low	29 day
	Microgranuloma	slight		o	172	8	4	cyclophosphamide	Low	29 day
	Cellular infiltration	minimal		o	151	4	1	nitrofurantoin	Control	29 day
	Cellular infiltration	minimal		o	151	4	3	nitrofurantoin	Control	29 day
	Cellular infiltration	minimal		o	151	4	4	nitrofurantoin	Control	29 day
	Cellular infiltration	minimal		o	151	4	5	nitrofurantoin	Control	29 day
Centrilobular	Single cell necrosis	slight	Hepatocyte, apoptotic body		708	16	1	3-methylcholanthrene	High	24 hr
Hepatocyte	Change, eosinophilic	minimal	Lobule, intermediate zone		666	16	2	rosiglitazone maleate	High	29 day
Hepatocyte	Change, eosinophilic	minimal	Lobule, intermediate zone		666	16	3	rosiglitazone maleate	High	29 day
Subserosa	Necrosis	minimal		o	553	1	1	benziodarone	Control	4 day
	Microgranuloma	minimal	spontaneous	o	693	8	3	desmopressin acetate	Low	29 day
	Proliferation, Kupffer cell	minimal			665	14	1	rosiglitazone maleate	High	6 hr
	Proliferation, Kupffer cell	minimal			665	14	2	rosiglitazone maleate	High	6 hr
	Proliferation, Kupffer cell	minimal			665	14	3	rosiglitazone maleate	High	6 hr
	Proliferation, Kupffer cell	minimal			665	14	4	rosiglitazone maleate	High	6 hr
Centrilobular	Change, acidophilic	slight	decrease, glycogen		714	3	1	N-nitrosomorpholine	Middle	24 hr
Hepatocyte	Single cell necrosis	moderate			714	3	1	N-nitrosomorpholine	Middle	24 hr
Centrilobular	Change, acidophilic	slight	decrease, glycogen		714	3	2	N-nitrosomorpholine	Middle	24 hr
Hepatocyte	Single cell necrosis	slight			714	3	2	N-nitrosomorpholine	Middle	24 hr
Centrilobular	Change, acidophilic	slight	decrease, glycogen		714	3	3	N-nitrosomorpholine	Middle	24 hr
Hepatocyte	Single cell necrosis	moderate			714	3	3	N-nitrosomorpholine	Middle	24 hr
Centrilobular	Change, acidophilic	slight	decrease, glycogen		714	3	4	N-nitrosomorpholine	Middle	24 hr
Centrilobular	Change, acidophilic	slight	decrease, glycogen		714	3	5	N-nitrosomorpholine	Middle	24 hr
Hepatocyte	Single cell necrosis	moderate			714	3	5	N-nitrosomorpholine	Middle	24 hr
	Microgranuloma	minimal		o	308	16	4	tetracycline	High	24 hr
Centrilobular	Hypertrophy	slight			159	15	1	diazepam	High	15 day
Centrilobular	Hypertrophy	minimal			159	15	2	diazepam	High	15 day
Centrilobular	Hypertrophy	minimal			159	15	3	diazepam	High	15 day
Centrilobular	Hypertrophy	slight			159	15	4	diazepam	High	15 day
Centrilobular	Hypertrophy	minimal			159	15	5	diazepam	High	15 day
Hepatocyte	Hypertrophy	minimal	centrilobular		368	14	1	amitriptyline	High	8 day
Hepatocyte	Vacuolization, cytoplasmic	minimal	midlobular		368	14	1	amitriptyline	High	8 day
Hepatocyte	Hypertrophy	minimal	centrilobular		368	14	2	amitriptyline	High	8 day
Hepatocyte	Vacuolization, cytoplasmic	minimal	midlobular		368	14	2	amitriptyline	High	8 day
Hepatocyte	Hypertrophy	minimal	centrilobular		368	14	3	amitriptyline	High	8 day
Hepatocyte	Vacuolization, cytoplasmic	minimal	midlobular		368	14	3	amitriptyline	High	8 day
Hepatocyte	Hypertrophy	minimal	centrilobular		368	14	5	amitriptyline	High	8 day
Hepatocyte	Vacuolization, cytoplasmic	minimal	midlobular		368	14	5	amitriptyline	High	8 day
DEAD	DEAD	P			598	14	1	phenylanthranilic acid	High	8 day
DEAD	DEAD	P			598	14	5	phenylanthranilic acid	High	8 day
Hepatocyte	Single cell necrosis	slight			745	14	1	gefitinib	High	6 hr
Hepatocyte	Single cell necrosis	slight			745	14	2	gefitinib	High	6 hr
Hepatocyte	Single cell necrosis	slight			745	14	3	gefitinib	High	6 hr
Hepatocyte	Single cell necrosis	slight			745	14	4	gefitinib	High	6 hr
Subserosa	Necrosis	minimal		o	517	9	1	ajmaline	Middle	3 hr
	Microgranuloma	minimal		o	423	4	2	enalapril	Control	29 day
	Microgranuloma	minimal		o	423	4	3	enalapril	Control	29 day
	Microgranuloma	minimal		o	423	4	4	enalapril	Control	29 day
	Microgranuloma	minimal		o	423	4	5	enalapril	Control	29 day
	Nodule, hepatodiaphragmatic	minimal		o	90	7	1	valproic acid	Low	9 hr
Centrilobular	Hypertrophy	slight	Hepatocyte		579	15	2	bromoethylamine	High	15 day
Centrilobular	Vacuolization, cytoplasmic	slight	Hepatocyte, microvesicle		579	15	2	bromoethylamine	High	15 day
Centrilobular	Vacuolization, cytoplasmic	slight	Hepatocyte, microvesicle		579	15	5	bromoethylamine	High	15 day
	Microgranuloma	minimal		o	502	7	5	colchicine	Low	15 day
	Necrosis	minimal		o	554	9	4	etoposide	Middle	3 hr
Centrilobular	Hypertrophy	slight	hepatocyte		413	14	1	diltiazem	High	8 day
Hepatocyte	Vacuolization, cytoplasmic	minimal			413	14	1	diltiazem	High	8 day
Centrilobular	Hypertrophy	minimal	hepatocyte		413	14	2	diltiazem	High	8 day
Centrilobular	Hypertrophy	slight	hepatocyte		413	14	3	diltiazem	High	8 day
Centrilobular	Hypertrophy	slight	hepatocyte		413	14	4	diltiazem	High	8 day
Centrilobular	Hypertrophy	slight	hepatocyte, with like ground glass appearance		413	14	5	diltiazem	High	8 day
Hepatocyte	Vacuolization, cytoplasmic	minimal			413	14	5	diltiazem	High	8 day
Hepatocyte	Anisonucleosis	slight			713	11	1	acetamide	Middle	15 day
Hepatocyte	Change, acidophilic	slight	sporadic		713	11	1	acetamide	Middle	15 day
Hepatocyte	Pyknosis	slight	sporadic		713	11	1	acetamide	Middle	15 day
Hepatocyte	Anisonucleosis	slight			713	11	2	acetamide	Middle	15 day
Hepatocyte	Change, acidophilic	slight	sporadic		713	11	2	acetamide	Middle	15 day
Hepatocyte	Pyknosis	slight	sporadic		713	11	2	acetamide	Middle	15 day
Hepatocyte	Change, acidophilic	slight	sporadic		713	11	3	acetamide	Middle	15 day
Hepatocyte	Pyknosis	slight	sporadic		713	11	3	acetamide	Middle	15 day
Hepatocyte	Anisonucleosis	slight			713	11	4	acetamide	Middle	15 day
Hepatocyte	Change, acidophilic	slight	sporadic		713	11	4	acetamide	Middle	15 day
Hepatocyte	Pyknosis	slight	sporadic		713	11	4	acetamide	Middle	15 day
Hepatocyte	Change, acidophilic	slight	sporadic		713	11	5	acetamide	Middle	15 day
Hepatocyte	Pyknosis	moderate	sporadic		713	11	5	acetamide	Middle	15 day
	Necrosis	minimal		o	103	11	2	allyl alcohol	Middle	15 day
Hepatocyte	Necrosis	minimal		o	367	12	4	amitriptyline	Middle	24 hr
Hepatocyte	Necrosis	minimal		o	367	12	5	amitriptyline	Middle	24 hr
Hepatocyte	Necrosis	minimal		o	324	10	1	chloramphenicol	Middle	8 day
	Microgranuloma	minimal		o	423	8	1	enalapril	Low	29 day
	Microgranuloma	minimal		o	423	8	4	enalapril	Low	29 day
	Microgranuloma	minimal		o	551	4	1	bendazac	Control	29 day
Centrilobular	Hypertrophy	slight			534	16	1	terbinafine	High	29 day
Centrilobular	Hypertrophy	moderate			534	16	2	terbinafine	High	29 day
Centrilobular	Hypertrophy	slight			534	16	3	terbinafine	High	29 day
Centrilobular	Hypertrophy	slight			534	16	4	terbinafine	High	29 day
Centrilobular	Hypertrophy	slight			534	16	5	terbinafine	High	29 day
Hepatocyte	Altered hepatocellular foci	P		o	554	1	3	etoposide	Control	3 hr
Subserosa	Necrosis	minimal		o	421	1	3	captopril	Control	4 day
Subserosa	Necrosis	minimal		o	421	1	5	captopril	Control	4 day
Hepatocyte	Necrosis	minimal	with hemorrhage, cell infiltration, surrounding Glisson's sheath. sinusoidal micro fibrin thrombosis.		448	16	2	LPS	Middle	24 hr
Hepatocyte	Necrosis	minimal	with hemorrhage, cell infiltration, surrounding Glisson's sheath. sinusoidal micro fibrin thrombosis.		448	16	3	LPS	Middle	24 hr
	Necrosis	minimal		o	378	12	5	mefenamic acid	Middle	29 day
Serosa	Inflammation	minimal		o	378	12	5	mefenamic acid	Middle	29 day
DEAD	DEAD	P			325	16	3	nitrofurazone	High	24 hr
Midlobular	Vacuolization, cytoplasmic	minimal			94	11	4	rifampicin	Middle	9 hr
	Cellular infiltration	minimal		o	209	6	5	amiodarone	Low	8 day
	Microgranuloma	slight		o	553	6	3	benziodarone	Low	8 day
Hepatocyte	Increased mitosis	minimal		o	553	6	3	benziodarone	Low	8 day
Subserosa	Necrosis	minimal		o	553	6	3	benziodarone	Low	8 day
Hepatocyte	Increased mitosis	minimal		o	553	6	4	benziodarone	Low	8 day
Centrilobular	Lesion,NOS	slight	Distinction, Bile canaliculus		481	3	1	phalloidin	High	4 day
Centrilobular	Single cell necrosis	slight			481	3	1	phalloidin	High	4 day
Centrilobular	Lesion,NOS	slight	Distinction, Bile canaliculus		481	3	2	phalloidin	High	4 day
Centrilobular	Single cell necrosis	slight			481	3	2	phalloidin	High	4 day
Peripheral	Proliferation, bile duct	slight			481	3	2	phalloidin	High	4 day
Centrilobular	Lesion,NOS	slight	Distinction, Bile canaliculus		481	3	3	phalloidin	High	4 day
Centrilobular	Single cell necrosis	slight			481	3	3	phalloidin	High	4 day
Centrilobular	Lesion,NOS	slight	Distinction, Bile canaliculus		481	3	4	phalloidin	High	4 day
Centrilobular	Single cell necrosis	moderate			481	3	4	phalloidin	High	4 day
Hepatocyte	Increased mitosis	slight			481	3	4	phalloidin	High	4 day
Peripheral	Proliferation, bile duct	slight			481	3	4	phalloidin	High	4 day
Centrilobular	Lesion,NOS	slight	Distinction, Bile canaliculus		481	3	5	phalloidin	High	4 day
Centrilobular	Single cell necrosis	moderate			481	3	5	phalloidin	High	4 day
	Microgranuloma	minimal		o	214	11	2	cimetidine	Middle	15 day
Hepatocyte	Change, acidophilic	slight			605	16	4	cyclosporine A	High	29 day
	Cellular infiltration	minimal		o	151	8	1	nitrofurantoin	Low	29 day
	Cellular infiltration	minimal		o	151	8	3	nitrofurantoin	Low	29 day
	Cellular infiltration	minimal		o	151	8	5	nitrofurantoin	Low	29 day
Hepatocyte	Increased mitosis	slight			184	9	1	gemfibrozil	Middle	4 day
Hepatocyte	Increased mitosis	slight			184	9	2	gemfibrozil	Middle	4 day
Hepatocyte	Increased mitosis	slight			184	9	3	gemfibrozil	Middle	4 day
Hepatocyte	Increased mitosis	minimal			184	9	4	gemfibrozil	Middle	4 day
Hepatocyte	Increased mitosis	slight			184	9	5	gemfibrozil	Middle	4 day
Hepatocyte	Necrosis	minimal		o	184	9	5	gemfibrozil	Middle	4 day
	Microgranuloma	minimal		o	291	3	1	flutamide	Control	9 hr
	Necrosis	minimal		o	261	6	5	pemoline	Low	6 hr
	Congestion	minimal		o	555	9	1	etoposide	Middle	4 day
	Necrosis	minimal		o	555	9	2	etoposide	Middle	4 day
	Granuloma	minimal	with foreign body giant cell accumulation	o	555	9	3	etoposide	Middle	4 day
	Microgranuloma	minimal		o	555	9	3	etoposide	Middle	4 day
	Necrosis	minimal		o	555	9	3	etoposide	Middle	4 day
Subserosa	Necrosis	minimal		o	587	2	2	nimesulide	Control	8 day
	Microgranuloma	minimal		o	587	2	3	nimesulide	Control	8 day
	Single cell necrosis	minimal			584	14	1	ethionamide	High	6 hr
	Single cell necrosis	moderate			584	14	2	ethionamide	High	6 hr
Hepatocyte	Vacuolization, nuclear	slight			584	14	2	ethionamide	High	6 hr
	Single cell necrosis	slight			584	14	3	ethionamide	High	6 hr
	Single cell necrosis	slight			584	14	4	ethionamide	High	6 hr
	Microgranuloma	minimal		o	584	14	5	ethionamide	High	6 hr
	Single cell necrosis	slight			584	14	5	ethionamide	High	6 hr
Centrilobular	Swelling	severe			569	7	1	acetamidofluorene	Low	15 day
Periportal	Proliferation, bile duct	slight			569	7	1	acetamidofluorene	Low	15 day
Periportal	Proliferation, oval cell	slight			569	7	1	acetamidofluorene	Low	15 day
Centrilobular	Swelling	severe			569	7	2	acetamidofluorene	Low	15 day
Periportal	Proliferation, bile duct	slight			569	7	2	acetamidofluorene	Low	15 day
Periportal	Proliferation, oval cell	slight			569	7	2	acetamidofluorene	Low	15 day
Centrilobular	Swelling	moderate			569	7	3	acetamidofluorene	Low	15 day
Periportal	Proliferation, bile duct	slight			569	7	3	acetamidofluorene	Low	15 day
Periportal	Proliferation, oval cell	slight			569	7	3	acetamidofluorene	Low	15 day
Centrilobular	Swelling	moderate			569	7	4	acetamidofluorene	Low	15 day
Periportal	Proliferation, bile duct	minimal			569	7	4	acetamidofluorene	Low	15 day
Periportal	Proliferation, oval cell	slight			569	7	4	acetamidofluorene	Low	15 day
Centrilobular	Swelling	moderate			569	7	5	acetamidofluorene	Low	15 day
Periportal	Proliferation, bile duct	slight			569	7	5	acetamidofluorene	Low	15 day
Periportal	Proliferation, oval cell	slight			569	7	5	acetamidofluorene	Low	15 day
Hepatocyte	Necrosis	minimal		o	305	8	3	ethinylestradiol	Low	29 day
Hepatocyte	Necrosis	minimal		o	305	8	4	ethinylestradiol	Low	29 day
Subserosa	Inclusion body, intracytoplasmic	moderate	eosinophilic, Hepatocyte		480	6	1	phalloidin	High	6 hr
Hepatocyte	Inclusion body, intracytoplasmic	slight	eosinophilic		480	6	2	phalloidin	High	6 hr
Subserosa	Inclusion body, intracytoplasmic	moderate	eosinophilic, Hepatocyte		480	6	2	phalloidin	High	6 hr
Hepatocyte	Inclusion body, intracytoplasmic	slight	eosinophilic		480	6	3	phalloidin	High	6 hr
Subserosa	Inclusion body, intracytoplasmic	moderate	eosinophilic, Hepatocyte		480	6	3	phalloidin	High	6 hr
Centrilobular	Single cell necrosis	slight			480	6	5	phalloidin	High	6 hr
Hepatocyte	Inclusion body, intracytoplasmic	slight	eosinophilic		480	6	5	phalloidin	High	6 hr
Subserosa	Inclusion body, intracytoplasmic	moderate	eosinophilic, Hepatocyte		480	6	5	phalloidin	High	6 hr
Centrilobular	Ground glass appearance	minimal			42	19	1	acetaminophen	High	15 day
Centrilobular	Ground glass appearance	minimal			42	19	2	acetaminophen	High	15 day
Centrilobular	Cellular infiltration	minimal			42	19	3	acetaminophen	High	15 day
Centrilobular	Change, eosinophilic	minimal			42	19	3	acetaminophen	High	15 day
Centrilobular	Ground glass appearance	minimal			42	19	3	acetaminophen	High	15 day
Centrilobular	Ground glass appearance	minimal			42	19	4	acetaminophen	High	15 day
Centrilobular	Change, eosinophilic	minimal			42	19	5	acetaminophen	High	15 day
Centrilobular	Ground glass appearance	minimal			42	19	5	acetaminophen	High	15 day
	Microgranuloma	minimal		o	551	8	4	bendazac	Low	29 day
Centrilobular	Hypertrophy	minimal	Hepatocyte		551	8	4	bendazac	Low	29 day
Subserosa	Necrosis	moderate		o	589	13	2	ethanol	High	4 day
Centrilobular	Degeneration, hydropic	minimal			66	17	2	carbon tetrachloride	Middle	6 hr
Centrilobular	Degeneration, hydropic	minimal			66	17	4	carbon tetrachloride	Middle	6 hr
Centrilobular	Hypertrophy	slight			534	15	1	terbinafine	High	15 day
Centrilobular	Hypertrophy	slight			534	15	2	terbinafine	High	15 day
Centrilobular	Hypertrophy	slight			534	15	3	terbinafine	High	15 day
Centrilobular	Hypertrophy	slight			534	15	4	terbinafine	High	15 day
Centrilobular	Hypertrophy	slight			534	15	5	terbinafine	High	15 day
	Cellular infiltration	minimal		o	151	12	4	nitrofurantoin	Middle	29 day
	Microgranuloma	minimal		o	291	6	1	flutamide	Low	6 hr
	Microgranuloma	minimal		o	292	16	1	flutamide	High	29 day
Centrilobular	Hypertrophy	moderate			292	16	1	flutamide	High	29 day
Centrilobular	Hypertrophy	moderate			292	16	2	flutamide	High	29 day
Centrilobular	Hypertrophy	moderate			292	16	3	flutamide	High	29 day
Centrilobular	Hypertrophy	moderate			292	16	4	flutamide	High	29 day
Centrilobular	Hypertrophy	moderate			292	16	5	flutamide	High	29 day
Periportal	Change, eosinophilic	minimal	hepatocyte		305	14	1	ethinylestradiol	High	8 day
Periportal	Change, eosinophilic	minimal	hepatocyte		305	14	2	ethinylestradiol	High	8 day
Hepatocyte	Necrosis	minimal		o	305	14	3	ethinylestradiol	High	8 day
Periportal	Change, eosinophilic	minimal	hepatocyte		305	14	4	ethinylestradiol	High	8 day
Hepatocyte	Vacuolization, cytoplasmic	minimal	intermediate zone		305	14	5	ethinylestradiol	High	8 day
Periportal	Change, eosinophilic	minimal	hepatocyte		305	14	5	ethinylestradiol	High	8 day
	Cellular infiltration	minimal		o	102	15	1	allyl alcohol	High	9 hr
Periportal	Cellular infiltration	minimal			102	15	1	allyl alcohol	High	9 hr
Periportal	Degeneration, acidophilic, eosinophilic	minimal			102	15	1	allyl alcohol	High	9 hr
Periportal	Cellular infiltration	minimal			102	15	2	allyl alcohol	High	9 hr
	Necrosis	minimal		o	624	3	2	phenobarbital	Control	9 hr
	Cellular infiltration	minimal	Inflammatory		117	10	1	thioacetamide	Middle	8 day
	Degeneration, granular, eosinophilic	slight			117	10	1	thioacetamide	Middle	8 day
Centrilobular	Hypertrophy	slight			117	10	1	thioacetamide	Middle	8 day
Hepatocyte	Single cell necrosis	minimal			117	10	1	thioacetamide	Middle	8 day
	Cellular infiltration	minimal	Inflammatory		117	10	2	thioacetamide	Middle	8 day
	Degeneration, granular, eosinophilic	slight			117	10	2	thioacetamide	Middle	8 day
Centrilobular	Hypertrophy	slight			117	10	2	thioacetamide	Middle	8 day
Hepatocyte	Single cell necrosis	minimal			117	10	2	thioacetamide	Middle	8 day
	Degeneration, granular, eosinophilic	slight			117	10	3	thioacetamide	Middle	8 day
Centrilobular	Hypertrophy	minimal			117	10	3	thioacetamide	Middle	8 day
Hepatocyte	Single cell necrosis	minimal			117	10	3	thioacetamide	Middle	8 day
	Cellular infiltration	minimal	Inflammatory		117	10	4	thioacetamide	Middle	8 day
	Degeneration, granular, eosinophilic	slight			117	10	4	thioacetamide	Middle	8 day
Centrilobular	Hypertrophy	minimal			117	10	4	thioacetamide	Middle	8 day
Hepatocyte	Single cell necrosis	minimal			117	10	4	thioacetamide	Middle	8 day
	Cellular infiltration	minimal	Inflammatory		117	10	5	thioacetamide	Middle	8 day
	Degeneration, granular, eosinophilic	slight			117	10	5	thioacetamide	Middle	8 day
Centrilobular	Hypertrophy	minimal			117	10	5	thioacetamide	Middle	8 day
Hepatocyte	Single cell necrosis	minimal			117	10	5	thioacetamide	Middle	8 day
Hepatocyte	Necrosis	minimal		o	494	5	3	promethazine	Low	4 day
	Microgranuloma	minimal		o	589	2	2	ethanol	Control	8 day
Subserosa	Necrosis	minimal		o	589	2	5	ethanol	Control	8 day
	Cellular infiltration	slight	Inflammatory		116	16	1	thioacetamide	High	24 hr
Centrilobular	Hypertrophy	slight			116	16	1	thioacetamide	High	24 hr
Centrilobular	Necrosis	slight			116	16	1	thioacetamide	High	24 hr
Hepatocyte	Change, eosinophilic	minimal			116	16	1	thioacetamide	High	24 hr
	Cellular infiltration	slight	Inflammatory		116	16	2	thioacetamide	High	24 hr
Centrilobular	Hypertrophy	slight			116	16	2	thioacetamide	High	24 hr
Centrilobular	Necrosis	slight			116	16	2	thioacetamide	High	24 hr
Hepatocyte	Change, eosinophilic	minimal			116	16	2	thioacetamide	High	24 hr
	Cellular infiltration	slight	Inflammatory		116	16	3	thioacetamide	High	24 hr
Centrilobular	Hypertrophy	slight			116	16	3	thioacetamide	High	24 hr
Centrilobular	Necrosis	slight			116	16	3	thioacetamide	High	24 hr
Hepatocyte	Change, eosinophilic	minimal			116	16	3	thioacetamide	High	24 hr
	Cellular infiltration	slight	Inflammatory		116	16	4	thioacetamide	High	24 hr
Centrilobular	Hypertrophy	slight			116	16	4	thioacetamide	High	24 hr
Centrilobular	Necrosis	slight			116	16	4	thioacetamide	High	24 hr
Hepatocyte	Change, eosinophilic	minimal			116	16	4	thioacetamide	High	24 hr
	Cellular infiltration	slight	Inflammatory		116	16	5	thioacetamide	High	24 hr
Centrilobular	Hypertrophy	slight			116	16	5	thioacetamide	High	24 hr
Centrilobular	Necrosis	slight			116	16	5	thioacetamide	High	24 hr
Hepatocyte	Change, eosinophilic	minimal			116	16	5	thioacetamide	High	24 hr
Midlobular	Increased mitosis	minimal	Hepatocyte		501	5	1	colchicine	Low	3 hr
Midlobular	Increased mitosis	minimal	Hepatocyte		501	5	4	colchicine	Low	3 hr
	Increased mitosis	minimal		o	290	1	5	griseofulvin	Control	4 day
Hepatocyte	Increased mitosis	minimal			410	14	2	nifedipine	High	6 hr
Hepatocyte	Increased mitosis	minimal			410	14	4	nifedipine	High	6 hr
Subserosa	Necrosis	minimal		o	553	2	1	benziodarone	Control	8 day
	Microgranuloma	minimal		o	553	2	4	benziodarone	Control	8 day
	Microgranuloma	minimal		o	553	2	5	benziodarone	Control	8 day
Midlobular	Vacuolization, cytoplasmic	minimal			94	16	1	rifampicin	High	24 hr
Midlobular	Vacuolization, cytoplasmic	minimal			94	16	2	rifampicin	High	24 hr
Midlobular	Vacuolization, cytoplasmic	minimal			94	16	3	rifampicin	High	24 hr
	Alteration, nuclear	slight	Hypertrophy, nucleolus		117	15	1	thioacetamide	High	15 day
	Cellular foci	minimal			117	15	1	thioacetamide	High	15 day
	Degeneration, granular, eosinophilic	moderate			117	15	1	thioacetamide	High	15 day
	Proliferation, oval cell	minimal			117	15	1	thioacetamide	High	15 day
Centrilobular	Hypertrophy	slight			117	15	1	thioacetamide	High	15 day
	Alteration, nuclear	slight	Hypertrophy, nucleolus		117	15	2	thioacetamide	High	15 day
	Degeneration, granular, eosinophilic	moderate			117	15	2	thioacetamide	High	15 day
	Proliferation, oval cell	minimal			117	15	2	thioacetamide	High	15 day
Centrilobular	Hypertrophy	slight			117	15	2	thioacetamide	High	15 day
	Alteration, nuclear	slight	Hypertrophy, nucleolus		117	15	3	thioacetamide	High	15 day
	Cellular foci	minimal			117	15	3	thioacetamide	High	15 day
	Degeneration, granular, eosinophilic	moderate			117	15	3	thioacetamide	High	15 day
	Proliferation, oval cell	minimal			117	15	3	thioacetamide	High	15 day
Centrilobular	Hypertrophy	slight			117	15	3	thioacetamide	High	15 day
	Alteration, nuclear	slight	Hypertrophy, nucleolus		117	15	4	thioacetamide	High	15 day
	Degeneration, granular, eosinophilic	moderate			117	15	4	thioacetamide	High	15 day
	Proliferation, oval cell	minimal			117	15	4	thioacetamide	High	15 day
Centrilobular	Hypertrophy	slight			117	15	4	thioacetamide	High	15 day
	Alteration, nuclear	slight	Hypertrophy, nucleolus		117	15	5	thioacetamide	High	15 day
	Degeneration, granular, eosinophilic	moderate			117	15	5	thioacetamide	High	15 day
	Proliferation, oval cell	minimal			117	15	5	thioacetamide	High	15 day
Centrilobular	Hypertrophy	slight			117	15	5	thioacetamide	High	15 day
	Alteration, nuclear	minimal	Hypertrophy, nucleolus		117	11	1	thioacetamide	Middle	15 day
	Degeneration, granular, eosinophilic	slight			117	11	1	thioacetamide	Middle	15 day
Centrilobular	Hypertrophy	slight			117	11	1	thioacetamide	Middle	15 day
	Alteration, nuclear	minimal	Hypertrophy, nucleolus		117	11	2	thioacetamide	Middle	15 day
	Degeneration, granular, eosinophilic	slight			117	11	2	thioacetamide	Middle	15 day
	Proliferation, oval cell	minimal			117	11	2	thioacetamide	Middle	15 day
Centrilobular	Hypertrophy	slight			117	11	2	thioacetamide	Middle	15 day
	Alteration, nuclear	minimal	Hypertrophy, nucleolus		117	11	3	thioacetamide	Middle	15 day
	Degeneration, granular, eosinophilic	slight			117	11	3	thioacetamide	Middle	15 day
Centrilobular	Hypertrophy	slight			117	11	3	thioacetamide	Middle	15 day
	Alteration, nuclear	minimal	Hypertrophy, nucleolus		117	11	4	thioacetamide	Middle	15 day
	Degeneration, granular, eosinophilic	slight			117	11	4	thioacetamide	Middle	15 day
Centrilobular	Hypertrophy	slight			117	11	4	thioacetamide	Middle	15 day
	Alteration, nuclear	minimal	Hypertrophy, nucleolus		117	11	5	thioacetamide	Middle	15 day
	Degeneration, granular, eosinophilic	slight			117	11	5	thioacetamide	Middle	15 day
Centrilobular	Hypertrophy	slight			117	11	5	thioacetamide	Middle	15 day
Subserosa	Necrosis	minimal		o	457	13	1	buthionine sulfoximine	High	3 hr
Subserosa	Necrosis	minimal		o	457	13	4	buthionine sulfoximine	High	3 hr
Serosa	Inflammation	minimal		o	213	7	3	cimetidine	Low	9 hr
Hepatocyte	Necrosis	minimal		o	303	6	4	chlormezanone	Low	8 day
Periductular	Cellular infiltration	slight		o	550	6	2	bendazac	Low	6 hr
Centrilobular	Degeneration, fatty	minimal			67	9	1	carbon tetrachloride	Low	4 day
Centrilobular	Degeneration, fatty	minimal			67	9	2	carbon tetrachloride	Low	4 day
Centrilobular	Degeneration, fatty	slight			67	9	3	carbon tetrachloride	Low	4 day
Centrilobular	Degeneration, fatty	minimal			67	9	4	carbon tetrachloride	Low	4 day
Centrilobular	Degeneration, fatty	minimal			67	9	5	carbon tetrachloride	Low	4 day
Hepatocyte	Hypertrophy	minimal	centrilobular, eosinophilic change		324	16	1	chloramphenicol	High	29 day
Hepatocyte	Hypertrophy	slight	centrilobular, eosinophilic change		324	16	2	chloramphenicol	High	29 day
Hepatocyte	Hypertrophy	slight	centrilobular, eosinophilic change		324	16	3	chloramphenicol	High	29 day
Hepatocyte	Hypertrophy	slight	centrilobular, eosinophilic change		324	16	4	chloramphenicol	High	29 day
Hepatocyte	Hypertrophy	slight	centrilobular, eosinophilic change		324	16	5	chloramphenicol	High	29 day
Hepatocyte	Degeneration, granular, eosinophilic	slight	centrilobular		181	12	1	WY-14643	Middle	24 hr
Hepatocyte	Increased mitosis	slight			181	12	1	WY-14643	Middle	24 hr
Hepatocyte	Necrosis	minimal		o	181	12	1	WY-14643	Middle	24 hr
Hepatocyte	Degeneration, granular, eosinophilic	slight	centrilobular		181	12	2	WY-14643	Middle	24 hr
Hepatocyte	Increased mitosis	minimal			181	12	2	WY-14643	Middle	24 hr
Hepatocyte	Degeneration, granular, eosinophilic	slight	centrilobular		181	12	3	WY-14643	Middle	24 hr
Hepatocyte	Increased mitosis	slight			181	12	3	WY-14643	Middle	24 hr
Hepatocyte	Degeneration, granular, eosinophilic	minimal	centrilobular		181	12	4	WY-14643	Middle	24 hr
Hepatocyte	Increased mitosis	minimal			181	12	4	WY-14643	Middle	24 hr
Hepatocyte	Degeneration, granular, eosinophilic	slight	centrilobular		181	12	5	WY-14643	Middle	24 hr
Hepatocyte	Increased mitosis	minimal			181	12	5	WY-14643	Middle	24 hr
DEAD	DEAD	P			538	12	1	lornoxicam	Middle	29 day
	Necrosis	minimal		o	538	12	3	lornoxicam	Middle	29 day
Subserosa	Necrosis	minimal		o	419	15	1	tannic acid	High	15 day
DEAD	DEAD	P			617	16	1	doxorubicin	High	29 day
DEAD	DEAD	P			617	16	2	doxorubicin	High	29 day
DEAD	DEAD	P			617	16	4	doxorubicin	High	29 day
Peripheral	Change, eosinophilic	slight	Granular, Hepatocyte		617	16	5	doxorubicin	High	29 day
	Microgranuloma	minimal		o	423	14	5	enalapril	High	8 day
Hepatocyte	Necrosis	minimal		o	183	4	5	gemfibrozil	Control	24 hr
	Microgranuloma	minimal		o	511	16	2	acarbose	High	29 day
	Microgranuloma	minimal		o	511	16	5	acarbose	High	29 day
Centrilobular	Cellular infiltration	minimal			42	17	2	acetaminophen	High	4 day
Centrilobular	Change, eosinophilic	slight			42	17	2	acetaminophen	High	4 day
Centrilobular	Increased mitosis	minimal			42	17	2	acetaminophen	High	4 day
Centrilobular	Necrosis	minimal			42	17	2	acetaminophen	High	4 day
Centrilobular	Cellular infiltration	slight			42	17	3	acetaminophen	High	4 day
Centrilobular	Change, eosinophilic	slight			42	17	3	acetaminophen	High	4 day
Centrilobular	Increased mitosis	minimal			42	17	3	acetaminophen	High	4 day
Centrilobular	Necrosis	minimal			42	17	3	acetaminophen	High	4 day
Centrilobular	Cellular infiltration	minimal			42	17	4	acetaminophen	High	4 day
Centrilobular	Change, eosinophilic	minimal			42	17	4	acetaminophen	High	4 day
Centrilobular	Increased mitosis	minimal			42	17	4	acetaminophen	High	4 day
Centrilobular	Necrosis	minimal			42	17	4	acetaminophen	High	4 day
Centrilobular	Cellular infiltration	minimal			42	17	5	acetaminophen	High	4 day
Centrilobular	Change, eosinophilic	minimal			42	17	5	acetaminophen	High	4 day
Hepatocyte	Necrosis	minimal		o	323	15	4	chloramphenicol	High	9 hr
Centrilobular	Single cell necrosis	slight			480	7	1	phalloidin	High	9 hr
Centrilobular	Single cell necrosis	slight			480	7	2	phalloidin	High	9 hr
Subserosa	Inclusion body, intracytoplasmic	moderate	eosinophilic, Hepatocyte		480	7	2	phalloidin	High	9 hr
Parenchyma	Hemorrhage	moderate			480	7	3	phalloidin	High	9 hr
Parenchyma	Necrosis	slight			480	7	3	phalloidin	High	9 hr
Subserosa	Inclusion body, intracytoplasmic	slight	eosinophilic, Hepatocyte		480	7	3	phalloidin	High	9 hr
Subserosa	Inclusion body, intracytoplasmic	slight	eosinophilic, Hepatocyte		480	7	4	phalloidin	High	9 hr
Centrilobular	Single cell necrosis	slight			480	7	5	phalloidin	High	9 hr
Hepatocyte	Inclusion body, intracytoplasmic	slight			480	7	5	phalloidin	High	9 hr
Subserosa	Inclusion body, intracytoplasmic	moderate	eosinophilic, Hepatocyte		480	7	5	phalloidin	High	9 hr
	Necrosis	minimal		o	261	9	2	pemoline	Middle	3 hr
	Necrosis	minimal		o	392	12	2	furosemide	Middle	24 hr
	Microgranuloma	minimal		o	518	12	2	ajmaline	Middle	29 day
Hepatocyte	Change, eosinophilic	minimal	decrease in glycogen		597	6	1	phenylanthranilic acid	Low	6 hr
Hepatocyte	Change, eosinophilic	minimal	decrease in glycogen		597	6	2	phenylanthranilic acid	Low	6 hr
Hepatocyte	Change, eosinophilic	minimal	decrease in glycogen		597	6	3	phenylanthranilic acid	Low	6 hr
Hepatocyte	Change, eosinophilic	minimal	decrease in glycogen		597	6	4	phenylanthranilic acid	Low	6 hr
Hepatocyte	Change, eosinophilic	minimal	decrease in glycogen		597	6	5	phenylanthranilic acid	Low	6 hr
Bile duct cell	Necrosis	minimal	with exfoliation		685	8	1	methylene dianiline	Low	24 hr
Lymphatic	Dilatation	minimal	Glisson's sheath		685	8	1	methylene dianiline	Low	24 hr
Bile duct cell	Necrosis	slight	with exfoliation		685	8	2	methylene dianiline	Low	24 hr
Glisson's sheath	Cellular infiltration	slight	inflammatory		685	8	2	methylene dianiline	Low	24 hr
Glisson's sheath	Edema	minimal			685	8	2	methylene dianiline	Low	24 hr
Glisson's sheath	Hemorrhage	minimal			685	8	2	methylene dianiline	Low	24 hr
Lymphatic	Dilatation	slight	Glisson's sheath		685	8	2	methylene dianiline	Low	24 hr
	Necrosis	minimal		o	631	7	1	indomethacin	Low	9 hr
	Necrosis	minimal		o	631	7	3	indomethacin	Low	9 hr
	Necrosis	minimal		o	631	7	4	indomethacin	Low	9 hr
Hepatocyte	Degeneration, granular, eosinophilic	slight	centrilobular		181	15	1	WY-14643	High	9 hr
Hepatocyte	Degeneration, granular, eosinophilic	slight	centrilobular		181	15	2	WY-14643	High	9 hr
Hepatocyte	Degeneration, granular, eosinophilic	slight	centrilobular		181	15	3	WY-14643	High	9 hr
Hepatocyte	Degeneration, granular, eosinophilic	slight	centrilobular		181	15	5	WY-14643	High	9 hr
Hepatocyte	Increased mitosis	minimal			183	16	1	gemfibrozil	High	24 hr
Hepatocyte	Increased mitosis	minimal			183	16	2	gemfibrozil	High	24 hr
Hepatocyte	Increased mitosis	minimal			183	16	3	gemfibrozil	High	24 hr
Hepatocyte	Increased mitosis	minimal			183	16	5	gemfibrozil	High	24 hr
Centrilobular	Hypertrophy	minimal			573	9	2	ticlopidine	Middle	4 day
	Necrosis	minimal		o	573	9	3	ticlopidine	Middle	4 day
Centrilobular	Hypertrophy	minimal			573	9	4	ticlopidine	Middle	4 day
Centrilobular	Hypertrophy	minimal			573	9	5	ticlopidine	Middle	4 day
DEAD	DEAD	P			571	15	1	nitrosodiethylamine	High	15 day
DEAD	DEAD	P			571	15	2	nitrosodiethylamine	High	15 day
DEAD	DEAD	P			571	15	3	nitrosodiethylamine	High	15 day
DEAD	DEAD	P			571	15	4	nitrosodiethylamine	High	15 day
Centrilobular	Necrosis	minimal			571	15	5	nitrosodiethylamine	High	15 day
Hepatic cord	Disarrangement	severe			571	15	5	nitrosodiethylamine	High	15 day
Hepatocyte	Anisonucleosis	moderate			571	15	5	nitrosodiethylamine	High	15 day
Periportal	Proliferation, bile duct	moderate			571	15	5	nitrosodiethylamine	High	15 day
	Microgranuloma	minimal		o	423	15	4	enalapril	High	15 day
Subserosa	Necrosis	minimal		o	423	15	5	enalapril	High	15 day
Hepatocyte	Increased mitosis	minimal		o	552	2	4	benziodarone	Control	6 hr
Centrilobular	Ground glass appearance	minimal	Hepatocyte		520	15	1	dantrolene	High	15 day
Centrilobular	Hypertrophy	minimal	Hepatocyte		520	15	1	dantrolene	High	15 day
Centrilobular	Ground glass appearance	minimal	Hepatocyte		520	15	2	dantrolene	High	15 day
Centrilobular	Hypertrophy	minimal	Hepatocyte		520	15	2	dantrolene	High	15 day
	Microgranuloma	minimal		o	520	15	3	dantrolene	High	15 day
Centrilobular	Ground glass appearance	minimal	Hepatocyte		520	15	3	dantrolene	High	15 day
Centrilobular	Hypertrophy	minimal	Hepatocyte		520	15	3	dantrolene	High	15 day
Centrilobular	Ground glass appearance	minimal	Hepatocyte		520	15	4	dantrolene	High	15 day
Centrilobular	Hypertrophy	minimal	Hepatocyte		520	15	4	dantrolene	High	15 day
Centrilobular	Hypertrophy	minimal	Hepatocyte		520	15	5	dantrolene	High	15 day
	Microgranuloma	minimal		o	589	9	1	ethanol	Middle	4 day
	Microgranuloma	minimal		o	584	4	1	ethionamide	Control	24 hr
Subserosa	Necrosis	minimal		o	584	4	1	ethionamide	Control	24 hr
Subserosa	Necrosis	minimal		o	584	4	4	ethionamide	Control	24 hr
	Cellular infiltration	minimal		o	103	3	5	allyl alcohol	Control	15 day
Hepatocyte	Lesion,NOS	slight	Decreased glycogen		745	8	1	gefitinib	Low	24 hr
Hepatocyte	Lesion,NOS	slight	Decreased glycogen		745	8	2	gefitinib	Low	24 hr
Hepatocyte	Lesion,NOS	slight	Decreased glycogen		745	8	3	gefitinib	Low	24 hr
Hepatocyte	Lesion,NOS	slight	Decreased glycogen		745	8	4	gefitinib	Low	24 hr
	Cellular infiltration	minimal		o	99	3	2	clofibrate	Control	15 day
Centrilobular	Hypertrophy	minimal			154	16	1	benzbromarone	High	24 hr
Centrilobular	Hypertrophy	minimal			154	16	2	benzbromarone	High	24 hr
Centrilobular	Hypertrophy	minimal			154	16	3	benzbromarone	High	24 hr
Centrilobular	Hypertrophy	minimal			154	16	4	benzbromarone	High	24 hr
Centrilobular	Hypertrophy	minimal			154	16	5	benzbromarone	High	24 hr
	Necrosis	minimal		o	128	6	4	aspirin	Low	8 day
Centrilobular	Ground glass appearance	minimal			155	16	1	benzbromarone	High	29 day
Centrilobular	Hypertrophy	slight			155	16	1	benzbromarone	High	29 day
Centrilobular	Ground glass appearance	slight			155	16	2	benzbromarone	High	29 day
Centrilobular	Hypertrophy	moderate			155	16	2	benzbromarone	High	29 day
Centrilobular	Ground glass appearance	slight			155	16	3	benzbromarone	High	29 day
Centrilobular	Hypertrophy	moderate			155	16	3	benzbromarone	High	29 day
Centrilobular	Ground glass appearance	minimal			155	16	4	benzbromarone	High	29 day
Centrilobular	Hypertrophy	slight			155	16	4	benzbromarone	High	29 day
DEAD	DEAD	P			155	16	5	benzbromarone	High	29 day
	Necrosis	minimal		o	465	7	2	mexiletine	Low	15 day
	Necrosis	minimal		o	147	10	3	carbamazepine	Middle	8 day
Hepatocyte	Lesion,NOS	slight	Glycogen depletion		115	16	1	chlorpromazine	High	29 day
Hepatocyte	Lesion,NOS	minimal	Glycogen depletion		115	16	2	chlorpromazine	High	29 day
Hepatocyte	Lesion,NOS	slight	Glycogen depletion		115	16	4	chlorpromazine	High	29 day
Hepatocyte	Lesion,NOS	slight	Glycogen depletion		115	16	5	chlorpromazine	High	29 day
	Microgranuloma	minimal		o	516	4	2	simvastatin	Control	29 day
Hepatocyte	Alteration, cytoplasmic	P	Clear cell	o	516	4	4	simvastatin	Control	29 day
	Cellular infiltration	minimal	mononuclear cell and neutrophil		447	16	1	galactosamine	High	24 hr
Hepatocyte	Degeneration	moderate			447	16	1	galactosamine	High	24 hr
Hepatocyte	Single cell necrosis	slight			447	16	1	galactosamine	High	24 hr
	Cellular infiltration	minimal	mononuclear cell and neutrophil		447	16	3	galactosamine	High	24 hr
Hepatocyte	Degeneration	moderate			447	16	3	galactosamine	High	24 hr
Hepatocyte	Single cell necrosis	slight			447	16	3	galactosamine	High	24 hr
	Cellular infiltration	slight	mononuclear cell and neutrophil		447	16	4	galactosamine	High	24 hr
Hepatocyte	Degeneration	moderate			447	16	4	galactosamine	High	24 hr
Hepatocyte	Single cell necrosis	moderate			447	16	4	galactosamine	High	24 hr
	Cellular infiltration	slight	mononuclear cell and neutrophil		447	16	5	galactosamine	High	24 hr
Hepatocyte	Degeneration	moderate			447	16	5	galactosamine	High	24 hr
Hepatocyte	Single cell necrosis	moderate			447	16	5	galactosamine	High	24 hr
Hepatocyte	Change, eosinophilic	slight	decrease in glycogen		597	10	1	phenylanthranilic acid	Middle	6 hr
Hepatocyte	Change, eosinophilic	slight	decrease in glycogen		597	10	2	phenylanthranilic acid	Middle	6 hr
Hepatocyte	Change, eosinophilic	slight	decrease in glycogen		597	10	3	phenylanthranilic acid	Middle	6 hr
Hepatocyte	Change, eosinophilic	slight	decrease in glycogen		597	10	4	phenylanthranilic acid	Middle	6 hr
Hepatocyte	Change, eosinophilic	slight	decrease in glycogen		597	10	5	phenylanthranilic acid	Middle	6 hr
	Necrosis	minimal		o	378	3	3	mefenamic acid	Control	15 day
	Cellular infiltration	minimal		o	209	1	1	amiodarone	Control	4 day
	Necrosis	minimal		o	209	1	5	amiodarone	Control	4 day
Subserosa	Necrosis	minimal		o	458	4	3	diethyl maleate	Control	24 hr
Hepatocyte	Lesion,NOS	slight	Decreased glycogen		742	12	2	imatinib, methanesulfonate salt	Middle	24 hr
Hepatocyte	Lesion,NOS	slight	Decreased glycogen		742	12	5	imatinib, methanesulfonate salt	Middle	24 hr
	Cellular infiltration	minimal		o	90	6	1	valproic acid	Low	6 hr
	Cellular infiltration	minimal		o	90	6	4	valproic acid	Low	6 hr
Centrilobular	Cellular infiltration	minimal			67	13	1	carbon tetrachloride	Middle	4 day
Centrilobular	Degeneration, fatty	slight			67	13	1	carbon tetrachloride	Middle	4 day
Centrilobular	Degeneration, hydropic	slight			67	13	1	carbon tetrachloride	Middle	4 day
Centrilobular	Cellular infiltration	minimal			67	13	2	carbon tetrachloride	Middle	4 day
Centrilobular	Degeneration, fatty	slight			67	13	2	carbon tetrachloride	Middle	4 day
Centrilobular	Cellular infiltration	minimal			67	13	3	carbon tetrachloride	Middle	4 day
Centrilobular	Degeneration, fatty	slight			67	13	3	carbon tetrachloride	Middle	4 day
Centrilobular	Cellular infiltration	minimal			67	13	4	carbon tetrachloride	Middle	4 day
Centrilobular	Degeneration, fatty	slight			67	13	4	carbon tetrachloride	Middle	4 day
Centrilobular	Degeneration, hydropic	minimal			67	13	4	carbon tetrachloride	Middle	4 day
Centrilobular	Cellular infiltration	minimal			67	13	5	carbon tetrachloride	Middle	4 day
Centrilobular	Degeneration, fatty	slight			67	13	5	carbon tetrachloride	Middle	4 day
Centrilobular	Degeneration, hydropic	minimal			67	13	5	carbon tetrachloride	Middle	4 day
Subserosa	Necrosis	minimal		o	423	1	4	enalapril	Control	4 day
Midlobular	Increased mitosis	minimal	Hepatocyte		516	11	1	simvastatin	Middle	15 day
Periportal	Change, basophilic	minimal	Hepatocyte		516	11	1	simvastatin	Middle	15 day
Midlobular	Increased mitosis	minimal	Hepatocyte		516	11	2	simvastatin	Middle	15 day
Periportal	Change, basophilic	minimal	Hepatocyte		516	11	2	simvastatin	Middle	15 day
	Microgranuloma	minimal		o	516	11	3	simvastatin	Middle	15 day
Midlobular	Increased mitosis	minimal	Hepatocyte		516	11	3	simvastatin	Middle	15 day
Periportal	Change, basophilic	minimal	Hepatocyte		516	11	3	simvastatin	Middle	15 day
Periportal	Change, basophilic	minimal	Hepatocyte		516	11	4	simvastatin	Middle	15 day
	Microgranuloma	minimal		o	516	11	5	simvastatin	Middle	15 day
Periportal	Change, basophilic	minimal	Hepatocyte		516	11	5	simvastatin	Middle	15 day
Centrilobular	Degeneration, vacuolar	slight			197	16	1	coumarin	High	29 day
Centrilobular	Hypertrophy	minimal			197	16	1	coumarin	High	29 day
Hepatocyte	Inclusion body, intracytoplasmic	slight			197	16	1	coumarin	High	29 day
Centrilobular	Degeneration, vacuolar	slight			197	16	2	coumarin	High	29 day
Centrilobular	Hypertrophy	slight			197	16	2	coumarin	High	29 day
Hepatocyte	Inclusion body, intracytoplasmic	moderate			197	16	2	coumarin	High	29 day
Centrilobular	Degeneration, vacuolar	slight			197	16	3	coumarin	High	29 day
Centrilobular	Hypertrophy	slight			197	16	3	coumarin	High	29 day
Hepatocyte	Inclusion body, intracytoplasmic	moderate			197	16	3	coumarin	High	29 day
Hepatocyte	Single cell necrosis	minimal			197	16	3	coumarin	High	29 day
Centrilobular	Degeneration, vacuolar	slight			197	16	4	coumarin	High	29 day
Centrilobular	Hypertrophy	slight			197	16	4	coumarin	High	29 day
Hepatocyte	Inclusion body, intracytoplasmic	moderate			197	16	4	coumarin	High	29 day
Hepatocyte	Single cell necrosis	minimal			197	16	4	coumarin	High	29 day
Centrilobular	Degeneration, vacuolar	slight			197	16	5	coumarin	High	29 day
Centrilobular	Hypertrophy	slight			197	16	5	coumarin	High	29 day
Hepatocyte	Inclusion body, intracytoplasmic	slight			197	16	5	coumarin	High	29 day
	Cellular infiltration	minimal		o	103	8	2	allyl alcohol	Low	29 day
Midlobular	Vacuolization, cytoplasmic	minimal		o	96	11	5	phenylbutazone	Middle	9 hr
	Microgranuloma	minimal		o	292	4	3	flutamide	Control	29 day
	Necrosis	minimal		o	124	6	2	omeprazole	Low	8 day
	Cellular infiltration	minimal		o	124	6	5	omeprazole	Low	8 day
Hepatocyte	Degeneration, granular, eosinophilic	minimal	centrilobular		181	7	1	WY-14643	Low	9 hr
Hepatocyte	Degeneration, granular, eosinophilic	slight	centrilobular		181	7	2	WY-14643	Low	9 hr
	Granuloma	minimal	with mineralization, infiltrated multinucleated giant cell and pigmentation	o	181	7	3	WY-14643	Low	9 hr
Hepatocyte	Degeneration, granular, eosinophilic	minimal	centrilobular		181	7	3	WY-14643	Low	9 hr
	Increased mitosis	slight		o	290	10	5	griseofulvin	Middle	8 day
Centrilobular	Change, eosinophilic	slight			128	15	1	aspirin	High	15 day
Centrilobular	Change, eosinophilic	slight			128	15	2	aspirin	High	15 day
	Necrosis	minimal		o	128	15	3	aspirin	High	15 day
Centrilobular	Change, eosinophilic	minimal			128	15	3	aspirin	High	15 day
Centrilobular	Change, eosinophilic	slight			128	15	4	aspirin	High	15 day
	Necrosis	minimal		o	128	15	5	aspirin	High	15 day
Centrilobular	Change, eosinophilic	slight			128	15	5	aspirin	High	15 day
Centrilobular	Swelling	minimal			570	9	1	nitrosodiethylamine	Middle	3 hr
Centrilobular	Swelling	minimal			570	9	4	nitrosodiethylamine	Middle	3 hr
Hepatocyte	Necrosis	minimal		o	326	15	1	nitrofurazone	High	15 day
Hepatocyte	Degeneration, granular, eosinophilic	minimal	centrilobular		434	9	1	fenofibrate	Middle	4 day
Hepatocyte	Increased mitosis	minimal			434	9	1	fenofibrate	Middle	4 day
Hepatocyte	Degeneration, granular, eosinophilic	minimal	centrilobular		434	9	2	fenofibrate	Middle	4 day
Hepatocyte	Increased mitosis	minimal			434	9	2	fenofibrate	Middle	4 day
Hepatocyte	Degeneration, granular, eosinophilic	minimal	centrilobular		434	9	3	fenofibrate	Middle	4 day
Hepatocyte	Increased mitosis	minimal			434	9	3	fenofibrate	Middle	4 day
Hepatocyte	Degeneration, granular, eosinophilic	minimal	centrilobular		434	9	4	fenofibrate	Middle	4 day
Hepatocyte	Increased mitosis	minimal			434	9	4	fenofibrate	Middle	4 day
Hepatocyte	Degeneration, granular, eosinophilic	minimal	centrilobular		434	9	5	fenofibrate	Middle	4 day
Hepatocyte	Increased mitosis	minimal			434	9	5	fenofibrate	Middle	4 day
Periportal	Vacuolization, cytoplasmic	minimal			664	8	1	dexamethasone	Low	24 hr
Periportal	Vacuolization, cytoplasmic	minimal			664	8	2	dexamethasone	Low	24 hr
Periportal	Vacuolization, cytoplasmic	minimal			664	8	3	dexamethasone	Low	24 hr
Periportal	Vacuolization, cytoplasmic	minimal			664	8	4	dexamethasone	Low	24 hr
Periportal	Vacuolization, cytoplasmic	minimal			664	8	5	dexamethasone	Low	24 hr
	Necrosis	minimal		o	261	12	4	pemoline	Middle	24 hr
	Necrosis	slight		o	536	1	4	meloxicam	Control	4 day
	Cellular infiltration	minimal		o	98	4	2	clofibrate	Control	24 hr
	Necrosis	minimal		o	98	4	2	clofibrate	Control	24 hr
Centrilobular	Hypertrophy	minimal	hepatocyte		413	11	1	diltiazem	Middle	15 day
Hepatocyte	Vacuolization, cytoplasmic	minimal			413	11	1	diltiazem	Middle	15 day
Centrilobular	Hypertrophy	slight	hepatocyte		413	11	2	diltiazem	Middle	15 day
Centrilobular	Hypertrophy	minimal	hepatocyte		413	11	3	diltiazem	Middle	15 day
Centrilobular	Hypertrophy	minimal	hepatocyte		413	11	4	diltiazem	Middle	15 day
Centrilobular	Hypertrophy	slight	hepatocyte		413	11	5	diltiazem	Middle	15 day
Hepatocyte	Necrosis	slight			698	7	1	1% cholesterol + 0.25% sodium cholate	High	15 day
Peripheral	Degeneration, fatty	moderate	hepatocyte		698	7	1	1% cholesterol + 0.25% sodium cholate	High	15 day
Peripheral	Degeneration, fatty	moderate	hepatocyte		698	7	2	1% cholesterol + 0.25% sodium cholate	High	15 day
Peripheral	Degeneration, fatty	moderate	hepatocyte		698	7	3	1% cholesterol + 0.25% sodium cholate	High	15 day
	Cellular infiltration, mononuclear cell	slight			698	7	4	1% cholesterol + 0.25% sodium cholate	High	15 day
Hepatocyte	Necrosis	slight			698	7	4	1% cholesterol + 0.25% sodium cholate	High	15 day
Peripheral	Degeneration, fatty	moderate	hepatocyte		698	7	4	1% cholesterol + 0.25% sodium cholate	High	15 day
	Cellular infiltration, mononuclear cell	slight			698	7	5	1% cholesterol + 0.25% sodium cholate	High	15 day
Hepatocyte	Necrosis	slight			698	7	5	1% cholesterol + 0.25% sodium cholate	High	15 day
Peripheral	Degeneration, fatty	moderate	hepatocyte		698	7	5	1% cholesterol + 0.25% sodium cholate	High	15 day
Centrilobular	Hypertrophy	minimal	Hepatocyte		529	16	1	trimethadione	High	29 day
	Cellular infiltration	minimal			529	16	2	trimethadione	High	29 day
Centrilobular	Hypertrophy	slight	Hepatocyte		529	16	2	trimethadione	High	29 day
Hepatocyte	Necrosis	minimal			529	16	2	trimethadione	High	29 day
	Cellular infiltration	minimal			529	16	3	trimethadione	High	29 day
Centrilobular	Hypertrophy	minimal	Hepatocyte		529	16	3	trimethadione	High	29 day
Hepatocyte	Necrosis	minimal			529	16	3	trimethadione	High	29 day
Centrilobular	Hypertrophy	minimal	Hepatocyte		529	16	4	trimethadione	High	29 day
Centrilobular	Hypertrophy	minimal	Hepatocyte		529	16	5	trimethadione	High	29 day
Centrilobular	Cellular infiltration	minimal			67	12	1	carbon tetrachloride	Low	29 day
Centrilobular	Degeneration, fatty	slight			67	12	1	carbon tetrachloride	Low	29 day
Centrilobular	Degeneration, hydropic	minimal			67	12	1	carbon tetrachloride	Low	29 day
Centrilobular	Fibrosis	minimal			67	12	1	carbon tetrachloride	Low	29 day
Centrilobular	Cellular infiltration	minimal			67	12	2	carbon tetrachloride	Low	29 day
Centrilobular	Degeneration, fatty	slight			67	12	2	carbon tetrachloride	Low	29 day
Centrilobular	Cellular infiltration	minimal			67	12	3	carbon tetrachloride	Low	29 day
Centrilobular	Degeneration, fatty	slight			67	12	3	carbon tetrachloride	Low	29 day
Centrilobular	Fibrosis	minimal			67	12	3	carbon tetrachloride	Low	29 day
Centrilobular	Cellular infiltration	minimal			67	12	4	carbon tetrachloride	Low	29 day
Centrilobular	Degeneration, fatty	slight			67	12	4	carbon tetrachloride	Low	29 day
Centrilobular	Degeneration, hydropic	minimal			67	12	4	carbon tetrachloride	Low	29 day
Centrilobular	Fibrosis	minimal			67	12	4	carbon tetrachloride	Low	29 day
Centrilobular	Cellular infiltration	minimal			67	12	5	carbon tetrachloride	Low	29 day
Centrilobular	Degeneration, fatty	slight			67	12	5	carbon tetrachloride	Low	29 day
Hepatocyte	Increased mitosis	minimal		o	586	13	5	nimesulide	High	3 hr
	Microgranuloma	slight		o	172	9	2	cyclophosphamide	Middle	4 day
	Microgranuloma	slight		o	172	9	3	cyclophosphamide	Middle	4 day
	Microgranuloma	slight		o	172	9	4	cyclophosphamide	Middle	4 day
	Alteration, cytoplasmic	moderate	palish cytoplasm associated with coagulation of cytoplasmic organella		126	16	1	ethionine	High	29 day
	Alteration, cytoplasmic	moderate	palish cytoplasm associated with coagulation of cytoplasmic organella		126	16	2	ethionine	High	29 day
	Alteration, cytoplasmic	moderate	palish cytoplasm associated with coagulation of cytoplasmic organella		126	16	3	ethionine	High	29 day
	Nodule, hepatodiaphragmatic	minimal		o	126	16	3	ethionine	High	29 day
	Alteration, cytoplasmic	moderate	palish cytoplasm associated with coagulation of cytoplasmic organella		126	16	4	ethionine	High	29 day
	Alteration, cytoplasmic	moderate	palish cytoplasm associated with coagulation of cytoplasmic organella		126	16	5	ethionine	High	29 day
	Cellular infiltration	minimal		o	126	6	5	ethionine	Low	8 day
	Necrosis	minimal		o	382	9	3	ranitidine	Middle	4 day
Periportal	Change, basophilic	minimal	Hepatocyte		516	8	1	simvastatin	Low	29 day
Periportal	Change, basophilic	minimal	Hepatocyte		516	8	2	simvastatin	Low	29 day
Midlobular	Increased mitosis	minimal	Hepatocyte	o	516	8	4	simvastatin	Low	29 day
Periportal	Change, basophilic	minimal	Hepatocyte		516	8	4	simvastatin	Low	29 day
	Microgranuloma	minimal		o	516	8	5	simvastatin	Low	29 day
DEAD	DEAD	P			350	12	5	quinidine	Middle	29 day
DEAD	DEAD	P			209	16	1	amiodarone	High	29 day
Bile duct cell	Vacuolization, cytoplasmic	slight			209	16	2	amiodarone	High	29 day
Centrilobular	Change, eosinophilic	slight			209	16	2	amiodarone	High	29 day
Hepatocyte	Vacuolization, cytoplasmic	minimal			209	16	2	amiodarone	High	29 day
Kupffer cell	Vacuolization, cytoplasmic	minimal			209	16	2	amiodarone	High	29 day
Bile duct cell	Vacuolization, cytoplasmic	slight			209	16	3	amiodarone	High	29 day
Centrilobular	Change, eosinophilic	slight			209	16	3	amiodarone	High	29 day
Hepatocyte	Vacuolization, cytoplasmic	minimal			209	16	3	amiodarone	High	29 day
Kupffer cell	Vacuolization, cytoplasmic	minimal			209	16	3	amiodarone	High	29 day
Bile duct cell	Vacuolization, cytoplasmic	slight			209	16	4	amiodarone	High	29 day
Centrilobular	Change, eosinophilic	minimal			209	16	4	amiodarone	High	29 day
Hepatocyte	Vacuolization, cytoplasmic	minimal			209	16	4	amiodarone	High	29 day
Kupffer cell	Vacuolization, cytoplasmic	minimal			209	16	4	amiodarone	High	29 day
Bile duct cell	Vacuolization, cytoplasmic	slight			209	16	5	amiodarone	High	29 day
Centrilobular	Change, eosinophilic	slight			209	16	5	amiodarone	High	29 day
Hepatocyte	Vacuolization, cytoplasmic	minimal			209	16	5	amiodarone	High	29 day
Kupffer cell	Vacuolization, cytoplasmic	minimal			209	16	5	amiodarone	High	29 day
	Microgranuloma	minimal	spontaneous	o	693	13	3	desmopressin acetate	High	4 day
Hepatocyte	Necrosis	slight		o	305	3	3	ethinylestradiol	Control	15 day
	Lesion,NOS	moderate	Erythrophagocytosis	o	552	6	1	benziodarone	Low	6 hr
	Microgranuloma	minimal		o	552	6	5	benziodarone	Low	6 hr
	Alteration, cytoplasmic	slight	palish cytoplasm associated with coagulation of cytoplasmic organella		126	9	1	ethionine	Middle	4 day
Portal	Change, eosinophilic	minimal			126	9	1	ethionine	Middle	4 day
	Alteration, cytoplasmic	slight	palish cytoplasm associated with coagulation of cytoplasmic organella		126	9	2	ethionine	Middle	4 day
	Alteration, cytoplasmic	slight	palish cytoplasm associated with coagulation of cytoplasmic organella		126	9	3	ethionine	Middle	4 day
	Alteration, cytoplasmic	slight	palish cytoplasm associated with coagulation of cytoplasmic organella		126	9	4	ethionine	Middle	4 day
Centrilobular	Cellular infiltration	minimal			126	9	4	ethionine	Middle	4 day
Centrilobular	Change, eosinophilic	slight			126	9	4	ethionine	Middle	4 day
Portal	Cellular infiltration	minimal		o	126	9	4	ethionine	Middle	4 day
	Alteration, cytoplasmic	slight	palish cytoplasm associated with coagulation of cytoplasmic organella		126	9	5	ethionine	Middle	4 day
Portal	Cellular infiltration	minimal		o	126	9	5	ethionine	Middle	4 day
Portal	Change, eosinophilic	minimal			126	9	5	ethionine	Middle	4 day
Centrilobular	Change, eosinophilic	minimal			128	12	2	aspirin	Middle	29 day
Centrilobular	Change, eosinophilic	minimal			128	12	5	aspirin	Middle	29 day
	Microgranuloma	minimal		o	555	2	1	etoposide	Control	8 day
Subserosa	Necrosis	minimal		o	423	13	5	enalapril	High	4 day
Centrilobular	Hypertrophy	slight			155	13	1	benzbromarone	High	4 day
Centrilobular	Hypertrophy	slight			155	13	2	benzbromarone	High	4 day
DEAD	DEAD	P			155	13	3	benzbromarone	High	4 day
Centrilobular	Hypertrophy	slight			155	13	4	benzbromarone	High	4 day
Centrilobular	Ground glass appearance	minimal			155	13	5	benzbromarone	High	4 day
Centrilobular	Hypertrophy	slight			155	13	5	benzbromarone	High	4 day
	Necrosis	slight		o	263	2	4	chlormezanone	Control	6 hr
	Microgranuloma	minimal		o	520	3	1	dantrolene	Control	15 day
	Microgranuloma	minimal		o	520	3	2	dantrolene	Control	15 day
	Microgranuloma	minimal		o	520	3	4	dantrolene	Control	15 day
	Microgranuloma	minimal		o	516	3	4	simvastatin	Control	15 day
Hepatocyte	Increased mitosis	minimal			241	12	1	methyltestosterone	Middle	24 hr
Hepatocyte	Increased mitosis	minimal			241	12	2	methyltestosterone	Middle	24 hr
Hepatocyte	Increased mitosis	minimal			241	12	5	methyltestosterone	Middle	24 hr
	Cellular infiltration	minimal		o	151	13	4	nitrofurantoin	High	4 day
Hepatocyte	Necrosis	minimal		o	183	10	2	gemfibrozil	Middle	6 hr
Hepatocyte	Degeneration, granular, eosinophilic	slight	centrilobular		181	16	1	WY-14643	High	24 hr
Hepatocyte	Increased mitosis	slight			181	16	1	WY-14643	High	24 hr
Hepatocyte	Necrosis	minimal		o	181	16	1	WY-14643	High	24 hr
Hepatocyte	Degeneration, granular, eosinophilic	slight	centrilobular		181	16	2	WY-14643	High	24 hr
Hepatocyte	Increased mitosis	slight			181	16	2	WY-14643	High	24 hr
Hepatocyte	Degeneration, granular, eosinophilic	slight	centrilobular		181	16	3	WY-14643	High	24 hr
Hepatocyte	Increased mitosis	slight			181	16	3	WY-14643	High	24 hr
Hepatocyte	Degeneration, granular, eosinophilic	slight	centrilobular		181	16	4	WY-14643	High	24 hr
Hepatocyte	Increased mitosis	slight			181	16	4	WY-14643	High	24 hr
Hepatocyte	Degeneration, granular, eosinophilic	slight	centrilobular		181	16	5	WY-14643	High	24 hr
Hepatocyte	Increased mitosis	slight			181	16	5	WY-14643	High	24 hr
Midlobular	Increased mitosis	slight	Hepatocyte		501	11	1	colchicine	Middle	9 hr
Midlobular	Single cell necrosis	minimal	Hepatocyte		501	11	1	colchicine	Middle	9 hr
Midlobular	Increased mitosis	slight	Hepatocyte		501	11	2	colchicine	Middle	9 hr
Midlobular	Single cell necrosis	slight	Hepatocyte		501	11	2	colchicine	Middle	9 hr
Midlobular	Increased mitosis	slight	Hepatocyte		501	11	3	colchicine	Middle	9 hr
Midlobular	Single cell necrosis	slight	Hepatocyte		501	11	3	colchicine	Middle	9 hr
Midlobular	Increased mitosis	slight	Hepatocyte		501	11	4	colchicine	Middle	9 hr
Midlobular	Single cell necrosis	slight	Hepatocyte		501	11	4	colchicine	Middle	9 hr
Midlobular	Single cell necrosis	minimal	Hepatocyte		501	11	5	colchicine	Middle	9 hr
Centrilobular	Cellular infiltration	minimal			67	18	1	carbon tetrachloride	High	8 day
Centrilobular	Degeneration, fatty	moderate			67	18	1	carbon tetrachloride	High	8 day
Centrilobular	Degeneration, hydropic	minimal			67	18	1	carbon tetrachloride	High	8 day
Centrilobular	Cellular infiltration	minimal			67	18	2	carbon tetrachloride	High	8 day
Centrilobular	Degeneration, fatty	slight			67	18	2	carbon tetrachloride	High	8 day
Centrilobular	Degeneration, hydropic	minimal			67	18	2	carbon tetrachloride	High	8 day
Centrilobular	Cellular infiltration	minimal			67	18	3	carbon tetrachloride	High	8 day
Centrilobular	Degeneration, fatty	slight			67	18	3	carbon tetrachloride	High	8 day
Centrilobular	Degeneration, hydropic	minimal			67	18	3	carbon tetrachloride	High	8 day
Centrilobular	Cellular infiltration	minimal			67	18	4	carbon tetrachloride	High	8 day
Centrilobular	Degeneration, fatty	slight			67	18	4	carbon tetrachloride	High	8 day
Centrilobular	Degeneration, hydropic	minimal			67	18	4	carbon tetrachloride	High	8 day
Centrilobular	Cellular infiltration	minimal			67	18	5	carbon tetrachloride	High	8 day
Centrilobular	Degeneration, fatty	slight			67	18	5	carbon tetrachloride	High	8 day
DEAD	DEAD	P			538	14	1	lornoxicam	High	8 day
DEAD	DEAD	P			538	14	3	lornoxicam	High	8 day
	Hematopoiesis, extramedullary	minimal			538	14	5	lornoxicam	High	8 day
Glisson's sheath	Cellular infiltration	minimal			448	8	2	LPS	Low	24 hr
Glisson's sheath	Edema	minimal			448	8	2	LPS	Low	24 hr
Hepatocyte	Necrosis	minimal	with cell infiltration, surrounding Glisson's sheath		448	8	2	LPS	Low	24 hr
Hepatocyte	Necrosis	minimal	just one focal necrosis.		448	8	3	LPS	Low	24 hr
	Microgranuloma	minimal		o	554	8	3	etoposide	Low	24 hr
	Microgranuloma	minimal		o	587	12	1	nimesulide	Middle	29 day
Centrilobular	Hypertrophy	minimal	Hepatocyte		587	12	1	nimesulide	Middle	29 day
	Microgranuloma	minimal		o	587	12	2	nimesulide	Middle	29 day
Centrilobular	Ground glass appearance	minimal	Hepatocyte		587	12	2	nimesulide	Middle	29 day
Centrilobular	Hypertrophy	minimal	Hepatocyte		587	12	2	nimesulide	Middle	29 day
Centrilobular	Ground glass appearance	minimal	Hepatocyte		587	12	3	nimesulide	Middle	29 day
Centrilobular	Hypertrophy	minimal	Hepatocyte		587	12	3	nimesulide	Middle	29 day
Centrilobular	Ground glass appearance	minimal	Hepatocyte		587	12	4	nimesulide	Middle	29 day
Centrilobular	Hypertrophy	slight	Hepatocyte		587	12	4	nimesulide	Middle	29 day
	Microgranuloma	minimal		o	587	12	5	nimesulide	Middle	29 day
Centrilobular	Ground glass appearance	minimal	Hepatocyte		587	12	5	nimesulide	Middle	29 day
Centrilobular	Hypertrophy	slight	Hepatocyte		587	12	5	nimesulide	Middle	29 day
Subserosa	Necrosis	minimal		o	587	12	5	nimesulide	Middle	29 day
Centrilobular	Ground glass appearance	slight			155	15	1	benzbromarone	High	15 day
Centrilobular	Hypertrophy	moderate			155	15	1	benzbromarone	High	15 day
Centrilobular	Ground glass appearance	slight			155	15	2	benzbromarone	High	15 day
Centrilobular	Hypertrophy	moderate			155	15	2	benzbromarone	High	15 day
Centrilobular	Ground glass appearance	slight			155	15	3	benzbromarone	High	15 day
Centrilobular	Hypertrophy	moderate			155	15	3	benzbromarone	High	15 day
Centrilobular	Ground glass appearance	slight			155	15	4	benzbromarone	High	15 day
Centrilobular	Hypertrophy	moderate			155	15	4	benzbromarone	High	15 day
Centrilobular	Ground glass appearance	slight			155	15	5	benzbromarone	High	15 day
Centrilobular	Hypertrophy	moderate			155	15	5	benzbromarone	High	15 day
Centrilobular	Hypertrophy	minimal	hepatocyte		507	14	3	tolbutamide	High	8 day
Centrilobular	Hypertrophy	minimal	hepatocyte		507	14	4	tolbutamide	High	8 day
Centrilobular	Swelling	moderate			569	15	1	acetamidofluorene	High	15 day
Periportal	Proliferation, bile duct	minimal			569	15	1	acetamidofluorene	High	15 day
Periportal	Proliferation, oval cell	slight			569	15	1	acetamidofluorene	High	15 day
Centrilobular	Swelling	severe			569	15	2	acetamidofluorene	High	15 day
Periportal	Proliferation, bile duct	slight			569	15	2	acetamidofluorene	High	15 day
Periportal	Proliferation, oval cell	slight			569	15	2	acetamidofluorene	High	15 day
Centrilobular	Swelling	severe			569	15	3	acetamidofluorene	High	15 day
Periportal	Proliferation, bile duct	minimal			569	15	3	acetamidofluorene	High	15 day
Periportal	Proliferation, oval cell	minimal			569	15	3	acetamidofluorene	High	15 day
Centrilobular	Swelling	severe			569	15	4	acetamidofluorene	High	15 day
Periportal	Proliferation, bile duct	minimal			569	15	4	acetamidofluorene	High	15 day
Periportal	Proliferation, oval cell	slight			569	15	4	acetamidofluorene	High	15 day
Centrilobular	Swelling	severe			569	15	5	acetamidofluorene	High	15 day
Periportal	Proliferation, bile duct	minimal			569	15	5	acetamidofluorene	High	15 day
Periportal	Proliferation, oval cell	minimal			569	15	5	acetamidofluorene	High	15 day
	Microgranuloma	slight		o	365	2	5	imipramine	Control	6 hr
Glisson's sheath	Cellular infiltration	minimal		o	365	2	5	imipramine	Control	6 hr
Hepatocyte	Lesion,NOS	minimal	decreased glycogen	o	365	2	5	imipramine	Control	6 hr
Sinusoid	Proliferation, Kupffer cell	slight		o	365	2	5	imipramine	Control	6 hr
	Cellular infiltration, mononuclear cell	slight		o	113	1	4	indomethacin	Control	4 day
	Fibrosis	minimal		o	103	12	3	allyl alcohol	Middle	29 day
	Nodule, hepatodiaphragmatic	minimal		o	125	6	5	ethionine	Low	6 hr
Centrilobular	Hypertrophy	moderate			147	12	1	carbamazepine	Middle	29 day
Centrilobular	Hypertrophy	moderate			147	12	2	carbamazepine	Middle	29 day
Centrilobular	Hypertrophy	moderate			147	12	3	carbamazepine	Middle	29 day
Centrilobular	Hypertrophy	moderate			147	12	4	carbamazepine	Middle	29 day
Centrilobular	Hypertrophy	moderate			147	12	5	carbamazepine	Middle	29 day
Hepatocyte	Hypertrophy	slight	with granular cytoplasm show scattering with a few mitosis		174	12	1	methapyrilene	Middle	29 day
Hepatocyte	Increased mitosis	slight			174	12	1	methapyrilene	Middle	29 day
Hepatocyte	Single cell necrosis	slight	periportal		174	12	1	methapyrilene	Middle	29 day
Periportal	Cellular infiltration, mononuclear cell	slight	consist of mainly lymphocyte, with a few macrophage or sometime neutrophile		174	12	1	methapyrilene	Middle	29 day
Hepatocyte	Hypertrophy	slight	with granular cytoplasm show scattering with a few mitosis		174	12	2	methapyrilene	Middle	29 day
Hepatocyte	Increased mitosis	slight			174	12	2	methapyrilene	Middle	29 day
Hepatocyte	Single cell necrosis	slight	periportal		174	12	2	methapyrilene	Middle	29 day
Hepatocyte	Hypertrophy	slight	with granular cytoplasm show rarely		174	12	3	methapyrilene	Middle	29 day
Hepatocyte	Hypertrophy	slight	with granular cytoplasm show scattering with a few mitosis		174	12	4	methapyrilene	Middle	29 day
Hepatocyte	Increased mitosis	slight			174	12	4	methapyrilene	Middle	29 day
Hepatocyte	Single cell necrosis	slight	periportal		174	12	4	methapyrilene	Middle	29 day
Periportal	Cellular infiltration, mononuclear cell	slight	consist of mainly lymphocyte, with a few macrophage or sometime neutrophile		174	12	4	methapyrilene	Middle	29 day
Hepatocyte	Hypertrophy	slight	with granular cytoplasm show rarely in periportal		174	12	5	methapyrilene	Middle	29 day
	Cellular infiltration	minimal		o	537	3	2	lornoxicam	Control	9 hr
	Microgranuloma	minimal		o	520	7	4	dantrolene	Low	15 day
Hepatocyte	Necrosis	minimal		o	323	12	2	chloramphenicol	Middle	24 hr
	Microgranuloma	minimal		o	552	16	2	benziodarone	High	24 hr
Subserosa	Necrosis	minimal		o	552	16	2	benziodarone	High	24 hr
Hepatocyte	Increased mitosis	minimal		o	552	16	5	benziodarone	High	24 hr
Hepatocyte	Necrosis	minimal		o	326	2	2	nitrofurazone	Control	8 day
Hepatocyte	Necrosis	minimal		o	326	2	3	nitrofurazone	Control	8 day
	Microgranuloma	minimal		o	214	6	2	cimetidine	Low	8 day
	Hematopoiesis, extramedullary	minimal			378	14	4	mefenamic acid	High	8 day
	Hematopoiesis, extramedullary	minimal			378	14	5	mefenamic acid	High	8 day
Sinusoid	Proliferation, Kupffer cell	slight	with inflammatory cell	o	184	5	2	gemfibrozil	Low	4 day
Hepatocyte	Increased mitosis	minimal			184	5	3	gemfibrozil	Low	4 day
Hepatocyte	Increased mitosis	slight			184	5	4	gemfibrozil	Low	4 day
Hepatocyte	Increased mitosis	minimal			184	5	5	gemfibrozil	Low	4 day
DEAD	DEAD	P			315	16	1	tacrine	High	29 day
DEAD	DEAD	P			315	16	2	tacrine	High	29 day
DEAD	DEAD	P			315	16	3	tacrine	High	29 day
DEAD	DEAD	P			315	16	5	tacrine	High	29 day
	Cellular infiltration	minimal		o	629	6	5	isoniazid	Low	6 hr
	Necrosis	minimal		o	262	16	2	pemoline	High	29 day
Hepatocyte	Degeneration	minimal			447	13	3	galactosamine	High	3 hr
Hepatocyte	Single cell necrosis	minimal			447	13	3	galactosamine	High	3 hr
Hepatocyte	Degeneration	minimal			447	13	4	galactosamine	High	3 hr
Hepatocyte	Single cell necrosis	minimal			447	13	4	galactosamine	High	3 hr
Hepatocyte	Degeneration	minimal			447	13	5	galactosamine	High	3 hr
Hepatocyte	Single cell necrosis	minimal			447	13	5	galactosamine	High	3 hr
Hepatocyte	Single cell necrosis	minimal		o	529	3	5	trimethadione	Control	15 day
Periportal	Vacuolization, cytoplasmic	slight			664	16	1	dexamethasone	High	24 hr
Periportal	Vacuolization, cytoplasmic	moderate			664	16	2	dexamethasone	High	24 hr
Periportal	Vacuolization, cytoplasmic	moderate			664	16	3	dexamethasone	High	24 hr
Periportal	Vacuolization, cytoplasmic	moderate			664	16	4	dexamethasone	High	24 hr
Periportal	Vacuolization, cytoplasmic	moderate			664	16	5	dexamethasone	High	24 hr
Bile duct, interlobular	Vacuolization, cytoplasmic	moderate	Fine vacuoles		231	15	1	ketoconazole	High	15 day
Centrilobular	Hypertrophy	slight			231	15	1	ketoconazole	High	15 day
Bile duct, interlobular	Vacuolization, cytoplasmic	moderate	Fine vacuoles		231	15	2	ketoconazole	High	15 day
Centrilobular	Hypertrophy	slight			231	15	2	ketoconazole	High	15 day
Bile duct, interlobular	Vacuolization, cytoplasmic	slight	Fine vacuoles		231	15	3	ketoconazole	High	15 day
Bile duct, interlobular	Vacuolization, cytoplasmic	slight	Fine vacuoles		231	15	4	ketoconazole	High	15 day
Centrilobular	Hypertrophy	slight			231	15	4	ketoconazole	High	15 day
Bile duct, interlobular	Vacuolization, cytoplasmic	moderate	Fine vacuoles		231	15	5	ketoconazole	High	15 day
Centrilobular	Hypertrophy	slight	Fine vacuoles		231	15	5	ketoconazole	High	15 day
Centrilobular	Change, eosinophilic	slight			456	15	1	phorone	High	9 hr
Hepatocyte	Inclusion body, intracytoplasmic	slight			456	15	1	phorone	High	9 hr
Midlobular	Increased mitosis	slight			456	15	1	phorone	High	9 hr
Midlobular	Single cell necrosis	minimal			456	15	1	phorone	High	9 hr
Centrilobular	Change, eosinophilic	slight			456	15	2	phorone	High	9 hr
Hepatocyte	Inclusion body, intracytoplasmic	slight			456	15	2	phorone	High	9 hr
Midlobular	Increased mitosis	slight			456	15	2	phorone	High	9 hr
Midlobular	Single cell necrosis	minimal			456	15	2	phorone	High	9 hr
Midlobular	Vacuolization, cytoplasmic	slight			456	15	2	phorone	High	9 hr
Centrilobular	Change, eosinophilic	slight			456	15	3	phorone	High	9 hr
Centrilobular	Degeneration, granular	slight			456	15	3	phorone	High	9 hr
Hepatocyte	Inclusion body, intracytoplasmic	minimal			456	15	3	phorone	High	9 hr
Midlobular	Increased mitosis	slight			456	15	3	phorone	High	9 hr
Midlobular	Single cell necrosis	minimal			456	15	3	phorone	High	9 hr
Midlobular	Vacuolization, cytoplasmic	minimal			456	15	3	phorone	High	9 hr
Centrilobular	Change, eosinophilic	slight			456	15	4	phorone	High	9 hr
Hepatocyte	Inclusion body, intracytoplasmic	slight			456	15	4	phorone	High	9 hr
Midlobular	Increased mitosis	slight			456	15	4	phorone	High	9 hr
Midlobular	Single cell necrosis	minimal			456	15	4	phorone	High	9 hr
Midlobular	Vacuolization, cytoplasmic	minimal			456	15	4	phorone	High	9 hr
Centrilobular	Change, eosinophilic	slight			456	15	5	phorone	High	9 hr
Hepatocyte	Inclusion body, intracytoplasmic	slight			456	15	5	phorone	High	9 hr
Midlobular	Increased mitosis	slight			456	15	5	phorone	High	9 hr
Midlobular	Single cell necrosis	minimal			456	15	5	phorone	High	9 hr
	Microgranuloma	minimal		o	214	8	1	cimetidine	Low	29 day
Hepatocyte	Hypertrophy	minimal	centrilobular, eosinophilic change		324	12	1	chloramphenicol	Middle	29 day
Hepatocyte	Hypertrophy	slight	centrilobular, eosinophilic change		324	12	2	chloramphenicol	Middle	29 day
Hepatocyte	Hypertrophy	minimal	centrilobular, eosinophilic change		324	12	3	chloramphenicol	Middle	29 day
Hepatocyte	Hypertrophy	slight	centrilobular, eosinophilic change		324	12	4	chloramphenicol	Middle	29 day
Hepatocyte	Hypertrophy	minimal	centrilobular, eosinophilic change		324	12	5	chloramphenicol	Middle	29 day
	Microgranuloma	minimal		o	551	6	3	bendazac	Low	8 day
Periductular	Cellular infiltration	minimal		o	551	6	5	bendazac	Low	8 day
Centrilobular	Hypertrophy	minimal	Hepatocyte		688	16	5	butylated hydroxyanisole	High	29 day
Periportal	Change, eosinophilic	slight	Hepatocyte		717	2	2	aflatoxin B1	Low	24 hr
Periportal	Single cell necrosis	slight	Hepatocyte, apoptotic body		717	2	2	aflatoxin B1	Low	24 hr
Periportal	Change, eosinophilic	slight	Hepatocyte		717	2	3	aflatoxin B1	Low	24 hr
Periportal	Single cell necrosis	slight	Hepatocyte, apoptotic body		717	2	3	aflatoxin B1	Low	24 hr
Periportal	Change, eosinophilic	slight	Hepatocyte		717	2	5	aflatoxin B1	Low	24 hr
Periportal	Single cell necrosis	slight	Hepatocyte, apoptotic body		717	2	5	aflatoxin B1	Low	24 hr
Hepatocyte	Hypertrophy	minimal	centrilobular		365	16	2	imipramine	High	24 hr
Hepatocyte	Hypertrophy	minimal	centrilobular		365	16	3	imipramine	High	24 hr
Centrilobular	Swelling	minimal			570	13	1	nitrosodiethylamine	High	3 hr
Centrilobular	Swelling	slight			570	13	2	nitrosodiethylamine	High	3 hr
Centrilobular	Swelling	slight			570	13	3	nitrosodiethylamine	High	3 hr
Centrilobular	Swelling	minimal			570	13	4	nitrosodiethylamine	High	3 hr
Centrilobular	Swelling	slight			570	13	5	nitrosodiethylamine	High	3 hr
	Microgranuloma	minimal		o	511	4	4	acarbose	Control	29 day
	Microgranuloma	minimal		o	511	4	5	acarbose	Control	29 day
Centrilobular	Hypertrophy	minimal	hepatocyte		507	12	2	tolbutamide	Middle	29 day
Hepatocyte	Increased mitosis	slight			544	8	2	danazol	Low	24 hr
Hepatocyte	Increased mitosis	slight			544	8	4	danazol	Low	24 hr
Hepatocyte	Increased mitosis	slight			544	8	5	danazol	Low	24 hr
	Increased mitosis	minimal	Increase in mitosis of hepatocyte		93	12	1	phenobarbital	Middle	29 day
Centrilobular	Ground glass appearance	minimal			93	12	1	phenobarbital	Middle	29 day
Centrilobular	Hypertrophy	slight			93	12	1	phenobarbital	Middle	29 day
Centrilobular	Ground glass appearance	slight			93	12	2	phenobarbital	Middle	29 day
Centrilobular	Hypertrophy	moderate			93	12	2	phenobarbital	Middle	29 day
Centrilobular	Ground glass appearance	slight			93	12	3	phenobarbital	Middle	29 day
Centrilobular	Hypertrophy	moderate			93	12	3	phenobarbital	Middle	29 day
Centrilobular	Ground glass appearance	slight			93	12	4	phenobarbital	Middle	29 day
Centrilobular	Hypertrophy	moderate			93	12	4	phenobarbital	Middle	29 day
Centrilobular	Ground glass appearance	minimal			93	12	5	phenobarbital	Middle	29 day
Centrilobular	Hypertrophy	slight			93	12	5	phenobarbital	Middle	29 day
Centrilobular	Hypertrophy	slight			292	15	1	flutamide	High	15 day
Centrilobular	Hypertrophy	moderate			292	15	2	flutamide	High	15 day
Centrilobular	Hypertrophy	slight			292	15	3	flutamide	High	15 day
Centrilobular	Hypertrophy	moderate			292	15	4	flutamide	High	15 day
Centrilobular	Hypertrophy	moderate			292	15	5	flutamide	High	15 day
	Proliferation, bile duct	moderate			686	16	1	methylene dianiline	High	29 day
Glisson's sheath	Cellular infiltration	minimal	inflammatory		686	16	1	methylene dianiline	High	29 day
Hepatocyte	Hypertrophy	moderate	centrilobular		686	16	1	methylene dianiline	High	29 day
Hepatocyte	Single cell necrosis	slight			686	16	1	methylene dianiline	High	29 day
Kupffer cell	Deposit, pigment	minimal			686	16	1	methylene dianiline	High	29 day
	Proliferation, bile duct	moderate			686	16	2	methylene dianiline	High	29 day
Glisson's sheath	Cellular infiltration	minimal	inflammatory		686	16	2	methylene dianiline	High	29 day
Glisson's sheath	Edema	minimal			686	16	2	methylene dianiline	High	29 day
Hepatocyte	Change, eosinophilic	minimal	periportal		686	16	2	methylene dianiline	High	29 day
Hepatocyte	Hypertrophy	slight	centrilobular		686	16	2	methylene dianiline	High	29 day
Hepatocyte	Single cell necrosis	minimal			686	16	2	methylene dianiline	High	29 day
Kupffer cell	Deposit, pigment	minimal			686	16	2	methylene dianiline	High	29 day
	Proliferation, bile duct	moderate			686	16	3	methylene dianiline	High	29 day
Glisson's sheath	Cellular infiltration	minimal	inflammatory		686	16	3	methylene dianiline	High	29 day
Glisson's sheath	Edema	minimal			686	16	3	methylene dianiline	High	29 day
Hepatocyte	Hypertrophy	moderate	centrilobular		686	16	3	methylene dianiline	High	29 day
Hepatocyte	Single cell necrosis	minimal			686	16	3	methylene dianiline	High	29 day
Kupffer cell	Deposit, pigment	minimal			686	16	3	methylene dianiline	High	29 day
	Proliferation, bile duct	moderate			686	16	4	methylene dianiline	High	29 day
Glisson's sheath	Cellular infiltration	minimal	inflammatory		686	16	4	methylene dianiline	High	29 day
Hepatocyte	Hypertrophy	moderate	centrilobular		686	16	4	methylene dianiline	High	29 day
Hepatocyte	Single cell necrosis	minimal			686	16	4	methylene dianiline	High	29 day
Kupffer cell	Deposit, pigment	minimal			686	16	4	methylene dianiline	High	29 day
	Proliferation, bile duct	moderate			686	16	5	methylene dianiline	High	29 day
Glisson's sheath	Cellular infiltration	minimal	inflammatory		686	16	5	methylene dianiline	High	29 day
Glisson's sheath	Edema	minimal			686	16	5	methylene dianiline	High	29 day
Hepatocyte	Hypertrophy	moderate	centrilobular		686	16	5	methylene dianiline	High	29 day
Hepatocyte	Single cell necrosis	minimal			686	16	5	methylene dianiline	High	29 day
Kupffer cell	Deposit, pigment	minimal			686	16	5	methylene dianiline	High	29 day
	Microgranuloma	slight		o	172	2	1	cyclophosphamide	Control	8 day
	Microgranuloma	slight		o	172	2	2	cyclophosphamide	Control	8 day
	Microgranuloma	slight		o	172	2	4	cyclophosphamide	Control	8 day
	Microgranuloma	slight		o	172	2	5	cyclophosphamide	Control	8 day
	Cellular infiltration	minimal		o	149	6	2	diclofenac	Low	8 day
	Necrosis	minimal		o	149	6	2	diclofenac	Low	8 day
	Cellular infiltration	minimal		o	149	6	3	diclofenac	Low	8 day
Hepatocyte	Hypertrophy	slight	with granular cytoplasm show rarely		174	6	1	methapyrilene	Low	8 day
	Microgranuloma	minimal		o	555	5	4	etoposide	Low	4 day
Hepatocyte	Necrosis	minimal		o	367	9	1	amitriptyline	Middle	3 hr
DEAD	DEAD	P			326	14	2	nitrofurazone	High	8 day
	Increased mitosis	minimal		o	289	9	3	griseofulvin	Middle	3 hr
	Microgranuloma	minimal		o	235	10	2	glibenclamide	Middle	8 day
	Cellular infiltration	minimal		o	126	12	4	ethionine	Middle	29 day
	Cellular infiltration	minimal		o	126	12	5	ethionine	Middle	29 day
	Microgranuloma	minimal		o	518	2	1	ajmaline	Control	8 day
	Microgranuloma	minimal		o	518	2	5	ajmaline	Control	8 day
Centrilobular	Ground glass appearance	moderate	Hepatocyte		391	15	1	ethambutol	High	15 day
Centrilobular	Hypertrophy	slight	Hepatocyte		391	15	1	ethambutol	High	15 day
Hepatocyte	Alteration, nuclear	moderate	Distinct, nucleoli		391	15	1	ethambutol	High	15 day
Hepatocyte	Single cell necrosis	moderate			391	15	1	ethambutol	High	15 day
Centrilobular	Ground glass appearance	moderate	Hepatocyte, Hypertrophic		391	15	2	ethambutol	High	15 day
Hepatocyte	Alteration, nuclear	moderate	Distinct, nucleoli		391	15	2	ethambutol	High	15 day
Kupffer cell	Deposit, pigment	slight			391	15	2	ethambutol	High	15 day
Sinusoid	Proliferation, Kupffer cell	slight			391	15	2	ethambutol	High	15 day
Centrilobular	Change, eosinophilic	moderate	Hepatocyte		391	15	3	ethambutol	High	15 day
Hepatocyte	Alteration, nuclear	moderate	Distinct, nucleoli		391	15	3	ethambutol	High	15 day
Centrilobular	Change, eosinophilic	slight	Hepatocyte		391	15	4	ethambutol	High	15 day
Hepatocyte	Alteration, nuclear	moderate	Distinct, nucleoli		391	15	4	ethambutol	High	15 day
Kupffer cell	Deposit, pigment	slight			391	15	4	ethambutol	High	15 day
Sinusoid	Proliferation, Kupffer cell	slight			391	15	4	ethambutol	High	15 day
Centrilobular	Change, eosinophilic	slight	Hepatocyte		391	15	5	ethambutol	High	15 day
Hepatocyte	Alteration, nuclear	moderate	Distinct, nucleoli		391	15	5	ethambutol	High	15 day
Hepatocyte	Anisonucleosis	slight			391	15	5	ethambutol	High	15 day
Hepatocyte	Inclusion body, intracytoplasmic	slight	Eosinophilic, Scattering		391	15	5	ethambutol	High	15 day
Hepatocyte	Single cell necrosis	slight			391	15	5	ethambutol	High	15 day
Kupffer cell	Deposit, pigment	slight			391	15	5	ethambutol	High	15 day
Sinusoid	Proliferation, Kupffer cell	slight			391	15	5	ethambutol	High	15 day
	Cellular infiltration	minimal	Inflammatory		117	13	1	thioacetamide	High	4 day
	Degeneration, granular, eosinophilic	slight			117	13	1	thioacetamide	High	4 day
Centrilobular	Hypertrophy	slight			117	13	1	thioacetamide	High	4 day
Hepatocyte	Single cell necrosis	minimal			117	13	1	thioacetamide	High	4 day
	Cellular infiltration	minimal	Inflammatory		117	13	2	thioacetamide	High	4 day
	Degeneration, granular, eosinophilic	slight			117	13	2	thioacetamide	High	4 day
Centrilobular	Hypertrophy	slight			117	13	2	thioacetamide	High	4 day
Hepatocyte	Single cell necrosis	slight			117	13	2	thioacetamide	High	4 day
	Cellular infiltration	minimal	Inflammatory		117	13	3	thioacetamide	High	4 day
	Degeneration, granular, eosinophilic	slight			117	13	3	thioacetamide	High	4 day
Centrilobular	Hypertrophy	slight			117	13	3	thioacetamide	High	4 day
Hepatocyte	Single cell necrosis	slight			117	13	3	thioacetamide	High	4 day
	Cellular infiltration	minimal	Inflammatory		117	13	4	thioacetamide	High	4 day
	Degeneration, granular, eosinophilic	slight			117	13	4	thioacetamide	High	4 day
Centrilobular	Hypertrophy	slight			117	13	4	thioacetamide	High	4 day
Hepatocyte	Single cell necrosis	slight			117	13	4	thioacetamide	High	4 day
	Cellular infiltration	minimal	Inflammatory		117	13	5	thioacetamide	High	4 day
	Degeneration, granular, eosinophilic	slight			117	13	5	thioacetamide	High	4 day
Centrilobular	Hypertrophy	slight			117	13	5	thioacetamide	High	4 day
Hepatocyte	Single cell necrosis	slight			117	13	5	thioacetamide	High	4 day
	Microgranuloma	minimal		o	588	8	2	ethanol	Low	24 hr
	Microgranuloma	minimal		o	511	9	5	acarbose	Middle	4 day
	Microgranuloma	minimal		o	553	4	1	benziodarone	Control	29 day
Subserosa	Necrosis	minimal		o	553	4	1	benziodarone	Control	29 day
	Microgranuloma	minimal		o	553	4	2	benziodarone	Control	29 day
Hepatocyte	Degeneration, granular, eosinophilic	moderate	centrilobular		182	5	1	WY-14643	Low	4 day
Hepatocyte	Increased mitosis	minimal			182	5	1	WY-14643	Low	4 day
Hepatocyte	Degeneration, granular, eosinophilic	slight	centrilobular		182	5	2	WY-14643	Low	4 day
Hepatocyte	Increased mitosis	minimal			182	5	2	WY-14643	Low	4 day
Hepatocyte	Degeneration, granular, eosinophilic	slight	centrilobular		182	5	3	WY-14643	Low	4 day
Hepatocyte	Increased mitosis	slight			182	5	3	WY-14643	Low	4 day
Hepatocyte	Degeneration, granular, eosinophilic	moderate	centrilobular		182	5	4	WY-14643	Low	4 day
Hepatocyte	Increased mitosis	minimal			182	5	4	WY-14643	Low	4 day
Hepatocyte	Degeneration, granular, eosinophilic	moderate	diffuse		182	5	5	WY-14643	Low	4 day
Hepatocyte	Increased mitosis	slight			182	5	5	WY-14643	Low	4 day
Hepatocyte	Necrosis	minimal		o	305	10	3	ethinylestradiol	Middle	8 day
Periportal	Change, eosinophilic	minimal	hepatocyte		305	10	3	ethinylestradiol	Middle	8 day
	Necrosis	minimal		o	569	13	1	acetamidofluorene	High	4 day
Centrilobular	Swelling	slight			569	13	1	acetamidofluorene	High	4 day
Centrilobular	Swelling	slight			569	13	2	acetamidofluorene	High	4 day
Centrilobular	Swelling	slight			569	13	3	acetamidofluorene	High	4 day
Periportal	Cellular infiltration	minimal			569	13	3	acetamidofluorene	High	4 day
Periportal	Proliferation, bile duct	minimal			569	13	3	acetamidofluorene	High	4 day
Periportal	Proliferation, oval cell	minimal			569	13	3	acetamidofluorene	High	4 day
Centrilobular	Swelling	moderate			569	13	4	acetamidofluorene	High	4 day
Periportal	Proliferation, bile duct	minimal			569	13	4	acetamidofluorene	High	4 day
Periportal	Proliferation, oval cell	minimal			569	13	4	acetamidofluorene	High	4 day
Centrilobular	Swelling	moderate			569	13	5	acetamidofluorene	High	4 day
Hepatocyte	Hypertrophy	minimal	centrilobular		366	11	3	imipramine	Middle	15 day
	Microgranuloma	minimal		o	553	3	3	benziodarone	Control	15 day
	Microgranuloma	minimal		o	553	3	4	benziodarone	Control	15 day
Centrilobular	Ground glass appearance	slight	Hepatocyte		494	12	1	promethazine	Middle	29 day
Centrilobular	Hypertrophy	moderate	Hepatocyte		494	12	1	promethazine	Middle	29 day
Centrilobular	Ground glass appearance	severe	Hepatocyte		494	12	2	promethazine	Middle	29 day
Centrilobular	Hypertrophy	severe	Hepatocyte		494	12	2	promethazine	Middle	29 day
Centrilobular	Ground glass appearance	moderate	Hepatocyte		494	12	3	promethazine	Middle	29 day
Centrilobular	Hypertrophy	moderate	Hepatocyte		494	12	3	promethazine	Middle	29 day
Centrilobular	Ground glass appearance	moderate	Hepatocyte		494	12	4	promethazine	Middle	29 day
Centrilobular	Hypertrophy	moderate	Hepatocyte		494	12	4	promethazine	Middle	29 day
Centrilobular	Ground glass appearance	slight	Hepatocyte		494	12	5	promethazine	Middle	29 day
Centrilobular	Hypertrophy	slight	Hepatocyte		494	12	5	promethazine	Middle	29 day
Centrilobular	Hypertrophy	slight			159	16	1	diazepam	High	29 day
Centrilobular	Hypertrophy	slight			159	16	2	diazepam	High	29 day
Centrilobular	Hypertrophy	minimal			159	16	3	diazepam	High	29 day
Centrilobular	Hypertrophy	slight			159	16	4	diazepam	High	29 day
Centrilobular	Hypertrophy	slight			159	16	5	diazepam	High	29 day
	Microgranuloma	minimal		o	420	5	4	captopril	Low	3 hr
Centrilobular	Vacuolization, cytoplasmic	moderate	Hepatocyte		585	9	1	ethionamide	Middle	4 day
Centrilobular	Vacuolization, cytoplasmic	slight	Hepatocyte		585	9	2	ethionamide	Middle	4 day
Hepatocyte	Increased mitosis	minimal		o	585	9	2	ethionamide	Middle	4 day
Subserosa	Fibrosis	minimal		o	585	9	2	ethionamide	Middle	4 day
Centrilobular	Single cell necrosis	minimal	Hepatocyte		585	9	3	ethionamide	Middle	4 day
Centrilobular	Vacuolization, cytoplasmic	slight	Hepatocyte		585	9	3	ethionamide	Middle	4 day
Hepatocyte	Increased mitosis	minimal		o	585	9	3	ethionamide	Middle	4 day
Centrilobular	Vacuolization, cytoplasmic	slight	Hepatocyte		585	9	4	ethionamide	Middle	4 day
Hepatocyte	Increased mitosis	slight			585	9	4	ethionamide	Middle	4 day
Centrilobular	Vacuolization, cytoplasmic	slight	Hepatocyte		585	9	5	ethionamide	Middle	4 day
Hepatocyte	Increased mitosis	slight			585	9	5	ethionamide	Middle	4 day
	Microgranuloma	minimal		o	585	5	1	ethionamide	Low	4 day
Subserosa	Necrosis	minimal		o	585	5	3	ethionamide	Low	4 day
Hepatocyte	Increased mitosis	minimal		o	585	5	4	ethionamide	Low	4 day
Centrilobular	Swelling	moderate			629	12	1	isoniazid	Middle	24 hr
Centrilobular	Swelling	moderate			629	12	5	isoniazid	Middle	24 hr
Centrilobular	Change, eosinophilic	minimal			456	13	2	phorone	High	3 hr
Hepatocyte	Inclusion body, intracytoplasmic	minimal			456	13	2	phorone	High	3 hr
Midlobular	Vacuolization, cytoplasmic	minimal			456	13	2	phorone	High	3 hr
Hepatocyte	Inclusion body, intracytoplasmic	minimal			456	13	4	phorone	High	3 hr
Midlobular	Vacuolization, cytoplasmic	minimal			456	13	4	phorone	High	3 hr
Subserosa	Necrosis	minimal		o	501	1	4	colchicine	Control	3 hr
Bile duct cell	Necrosis	moderate	with exfoliation		685	14	1	methylene dianiline	High	6 hr
Glisson's sheath	Cellular infiltration	minimal	inflammatory		685	14	1	methylene dianiline	High	6 hr
Glisson's sheath	Edema	slight			685	14	1	methylene dianiline	High	6 hr
Glisson's sheath	Hemorrhage	minimal			685	14	1	methylene dianiline	High	6 hr
Lymphatic	Dilatation	slight	Glisson's sheath		685	14	1	methylene dianiline	High	6 hr
Bile duct cell	Necrosis	moderate	with exfoliation		685	14	2	methylene dianiline	High	6 hr
Glisson's sheath	Cellular infiltration	minimal	inflammatory		685	14	2	methylene dianiline	High	6 hr
Glisson's sheath	Edema	slight			685	14	2	methylene dianiline	High	6 hr
Glisson's sheath	Hemorrhage	minimal			685	14	2	methylene dianiline	High	6 hr
Lymphatic	Dilatation	slight	Glisson's sheath		685	14	2	methylene dianiline	High	6 hr
Bile duct cell	Necrosis	moderate	with exfoliation		685	14	3	methylene dianiline	High	6 hr
Glisson's sheath	Cellular infiltration	minimal	inflammatory		685	14	3	methylene dianiline	High	6 hr
Glisson's sheath	Edema	slight			685	14	3	methylene dianiline	High	6 hr
Glisson's sheath	Hemorrhage	minimal			685	14	3	methylene dianiline	High	6 hr
Lymphatic	Dilatation	slight	Glisson's sheath		685	14	3	methylene dianiline	High	6 hr
Bile duct cell	Necrosis	moderate	with exfoliation		685	14	4	methylene dianiline	High	6 hr
Glisson's sheath	Cellular infiltration	minimal	inflammatory		685	14	4	methylene dianiline	High	6 hr
Glisson's sheath	Edema	slight			685	14	4	methylene dianiline	High	6 hr
Glisson's sheath	Hemorrhage	minimal			685	14	4	methylene dianiline	High	6 hr
Lymphatic	Dilatation	slight	Glisson's sheath		685	14	4	methylene dianiline	High	6 hr
Bile duct cell	Necrosis	moderate	with exfoliation		685	14	5	methylene dianiline	High	6 hr
Glisson's sheath	Cellular infiltration	minimal	inflammatory		685	14	5	methylene dianiline	High	6 hr
Glisson's sheath	Edema	slight			685	14	5	methylene dianiline	High	6 hr
Lymphatic	Dilatation	slight	Glisson's sheath		685	14	5	methylene dianiline	High	6 hr
DEAD	DEAD	P			113	15	2	indomethacin	High	15 day
	Necrosis	slight			113	15	3	indomethacin	High	15 day
Hepatocyte	Change, basophilic	moderate			113	15	3	indomethacin	High	15 day
Subserosa	Inflammation, suppurative	moderate			113	15	3	indomethacin	High	15 day
DEAD	DEAD	P			113	15	4	indomethacin	High	15 day
DEAD	DEAD	P			113	15	5	indomethacin	High	15 day
	Cellular infiltration	minimal	mononuclear cell		447	11	5	galactosamine	Middle	9 hr
Hepatocyte	Degeneration	slight			447	11	5	galactosamine	Middle	9 hr
Hepatocyte	Single cell necrosis	minimal			447	11	5	galactosamine	Middle	9 hr
Hepatocyte	Hypertrophy	slight	centrilobular, ground glass appearance		176	15	1	phenytoin	High	15 day
Hepatocyte	Hypertrophy	slight	centrilobular, ground glass appearance		176	15	2	phenytoin	High	15 day
Hepatocyte	Hypertrophy	moderate	centrilobular, ground glass appearance		176	15	3	phenytoin	High	15 day
Hepatocyte	Hypertrophy	moderate	centrilobular, ground glass appearance		176	15	4	phenytoin	High	15 day
Hepatocyte	Hypertrophy	moderate	centrilobular, ground glass appearance		176	15	5	phenytoin	High	15 day
	Necrosis	minimal		o	196	6	1	coumarin	Low	6 hr
Bile duct, interlobular	Hypertrophy	minimal			182	16	1	WY-14643	High	29 day
Hepatocyte	Degeneration, granular, eosinophilic	severe	diffuse, with decreased of glycogen content		182	16	1	WY-14643	High	29 day
Bile duct, interlobular	Hypertrophy	minimal			182	16	2	WY-14643	High	29 day
Hepatocyte	Degeneration, granular, eosinophilic	severe	diffuse, with decreased of glycogen content		182	16	2	WY-14643	High	29 day
	Granuloma	minimal	with pigmentation	o	182	16	3	WY-14643	High	29 day
Bile duct, interlobular	Hypertrophy	minimal			182	16	3	WY-14643	High	29 day
Hepatocyte	Degeneration, granular, eosinophilic	severe	diffuse, with decreased of glycogen content		182	16	3	WY-14643	High	29 day
Bile duct, interlobular	Hypertrophy	minimal			182	16	4	WY-14643	High	29 day
Hepatocyte	Degeneration, granular, eosinophilic	severe	diffuse, with decreased of glycogen content		182	16	4	WY-14643	High	29 day
Bile duct, interlobular	Hypertrophy	slight			182	16	5	WY-14643	High	29 day
Hepatocyte	Degeneration, granular, eosinophilic	severe	diffuse, with decreased of glycogen content		182	16	5	WY-14643	High	29 day
[truncated: 4,814 more rows]
